# Supplementary material for: Integrating CT radiomics and transcriptomics: a biologically-informed machine learning model for predicting chemotherapy response in advanced laryngeal cancer
Source: Front Oncol. 2026 Apr 15;16:1740896. doi: 10.3389/fonc.2026.1740896 (PMC13124574; doi:10.3389/fonc.2026.1740896)
Supplement: Supplementary Table S1 — Demographics and clinical feature of the study. [file DataSheet1.xlsx]

## Sheet: Training  Set
sample	response（poor=1 well=0）	response（CR=0 PR=1 SD=2 PD=3）	RiskScore	Risk（High=1 Low=0）	radscore	Typing	Gender	Age	T_stage	N_stage	Gap invasion	Cartilage invasion
1	0	1	0.6647101046638368	1	0.550806	1	1	58	3	1	1	1
3	1	2	0.741146729876434	1	0.571178	1	1	53	4	1	1	0
4	1	2	0.6971875636116167	1	0.54019	2	1	54	3	0	1	0
5	1	2	0.2539286377338451	0	0.359159	1	1	58	2	0	0	0
7	0	0	0.05515494526881171	0	0.326124	2	1	63	3	0	1	0
8	0	1	0.20097344029166653	0	0.360752	2	1	61	3	0	1	0
9	1	2	0.7418745779776998	1	0.632156	1	1	50	4	1	1	0
10	0	1	0.245269721897333	0	0.515906	1	1	64	3	2	1	0
11	1	3	0.7432286724242654	1	0.471777	1	1	60	4	0	1	1
12	1	2	0.7791056138797162	1	0.561964	3	1	62	4	1	1	1
13	1	2	0.5988069781570579	1	0.447675	1	1	61	3	0	1	0
15	1	2	0.6822574924147297	1	0.420984	3	1	61	3	0	1	0
16	0	1	0.3164122960122461	0	0.3559	2	1	69	2	0	0	1
17	1	2	0.7175011175944174	1	0.420186	2	1	54	3	0	1	1
18	0	1	0.6675238911996219	1	0.555517	2	1	62	3	2	1	1
19	1	2	0.7996110707273089	1	0.656639	3	1	54	4	2	1	1
20	1	3	0.7759325076130863	1	0.516372	2	1	65	4	1	1	1
21	1	2	0.5932387765183982	1	0.38415	2	1	52	3	1	1	0
22	0	1	0.2861297266436765	0	0.387969	2	1	55	2	0	0	0
23	0	1	0.05515494526881171	0	0.339594	2	2	60	3	0	1	0
25	0	0	0.245269721897333	0	0.515716	1	1	55	3	0	1	0
27	0	1	0.4332470023562623	0	0.449434	2	1	76	3	0	1	0
30	1	3	0.7840920726062283	1	0.543742	3	1	76	4	1	1	1
32	0	1	0.6404140764311876	1	0.421273	2	1	75	3	0	1	0
34	1	2	0.6104491850518567	1	0.360593	2	1	66	3	0	1	1
35	0	0	0.1534104361453868	0	0.403689	3	1	74	3	0	0	0
36	1	2	0.7980278227808729	1	0.527928	1	1	66	2	3	1	0
37	0	0	0.34453439461116014	0	0.474663	1	1	58	3	1	1	0
39	0	0	0.16934126129529772	0	0.464789	1	1	72	3	0	0	0
40	1	2	0.2892539709597963	0	0.47162	2	1	55	2	0	0	0
43	0	0	0.05689676645020602	0	0.256593	2	1	62	2	0	0	0
45	0	1	0.15888657391277516	0	0.402834	2	1	68	2	0	0	0
47	1	2	0.783103076653951	1	0.480031	1	1	84	4	0	1	1
49	1	3	0.7900269606954484	1	0.498763	2	1	57	3	1	1	1
52	1	2	0.7197549576122272	1	0.556322	1	1	64	3	1	1	0
53	0	1	0.0764711147501117	0	0.342298	2	1	62	1	0	0	0
56	0	0	0.06501698612231945	0	0.330791	2	1	53	2	0	0	0
57	1	2	0.3182439255405398	0	0.393529	2	1	59	2	0	0	0
59	0	0	0.6835690899958577	1	0.528345	1	1	70	2	2	1	0
60	1	3	0.7825551718804796	1	0.506506	2	1	68	4	2	1	1
61	1	2	0.8176730229723154	1	0.526056	1	1	68	3	0	1	0
62	0	1	0.5843375915201061	1	0.405728	2	1	66	4	0	1	0
64	1	3	0.8176730229723154	1	0.52478	1	1	65	4	2	1	0
65	0	1	0.6600184052942311	1	0.425147	2	1	55	3	2	1	1
66	1	2	0.4367793640232054	0	0.491654	1	1	54	3	1	1	0
67	0	1	0.05689676645020602	0	0.3051	2	1	68	2	0	0	0
68	1	3	0.8037073838629284	1	0.539166	1	1	65	3	3	1	1
70	0	0	0.3231579448278494	0	0.465454	3	1	76	3	0	1	0
71	0	0	0.1425089342235893	0	0.359848	2	1	61	3	0	1	0
72	1	2	0.6649284044947145	1	0.441107	2	1	65	2	0	1	0
73	0	1	0.26071880860107055	0	0.496811	2	1	58	1	0	0	0
74	0	1	0.28753872212333237	0	0.516717	2	1	58	2	0	0	0
75	1	2	0.7021995452190769	1	0.390709	2	1	59	4	1	1	1
76	1	3	0.7169404270501238	1	0.55583	1	2	68	3	0	1	0
79	0	0	0.6374215332525236	1	0.457189	2	1	51	4	2	1	1
80	0	1	0.6377827873894434	1	0.545305	1	1	53	4	1	1	0
81	0	1	0.33599468666062476	0	0.472317	1	2	62	4	0	1	0
82	0	1	0.05689676645020602	0	0.0818939	1	1	64	2	0	0	0
84	0	1	0.4258264997899995	0	0.4912	2	1	73	2	0	1	0
86	1	2	0.7872586365055874	1	0.501103	2	1	44	4	1	1	1
87	0	1	0.27910047511923614	0	0.487882	1	1	67	3	0	0	0
88	0	1	0.05980885436229392	0	0.310373	1	1	63	1	0	0	0
89	1	2	0.5838084710239211	1	0.380826	2	1	51	2	0	1	0
90	0	0	0.06814742090492812	0	0.334462	2	1	51	2	0	0	0
91	1	2	0.4977988186922889	1	0.49099	1	2	71	3	0	1	0
93	1	2	0.6646898070539224	1	0.441823	1	2	56	4	0	1	1
95	0	1	0.13399018342565894	0	0.454321	2	1	62	2	0	0	0
98	1	3	0.7996110707273089	1	0.60988	1	1	47	4	1	1	1
99	1	3	0.8176730229723154	1	0.525795	1	2	58	3	0	1	0
100	1	3	0.8191073340703844	1	0.51736	1	1	56	4	1	1	1
101	0	1	0.25731086559779187	0	0.361021	2	1	59	2	0	0	0
103	0	1	0.6343687680464225	1	0.437668	2	1	59	3	2	1	0
106	0	1	0.702606034140773	1	0.558872	2	1	59	3	3	1	0
107	0	1	0.7242748963695271	1	0.516184	1	1	59	4	1	1	1
108	0	1	0.24862738613090965	0	0.510508	1	1	64	3	2	1	0
109	0	1	0.37864114346088235	0	0.453486	1	1	51	4	2	1	0
110	1	2	0.5191648013987732	1	0.485133	1	2	56	3	1	1	0
111	0	1	0.14871891531073414	0	0.463429	2	1	60	1	0	0	0
112	1	2	0.7092180463851038	1	0.436383	1	1	59	2	0	1	0
113	0	1	0.12565348553581426	0	0.414738	2	1	56	2	0	0	0
114	0	1	0.3001539926969399	0	0.50099	1	1	69	4	2	1	0
116	0	1	0.25097114125837683	0	0.367714	2	1	77	2	0	0	0
118	1	3	0.611464793189005	1	0.542671	2	1	60	3	2	0	1
119	0	1	0.7105671125315947	1	0.492388	2	1	56	4	1	1	1
120	1	2	0.3918685765355407	0	0.461432	1	1	61	3	2	1	0
121	1	2	0.7097981364678038	1	0.433105	2	1	73	3	0	1	0
122	1	2	0.7996110707273089	1	0.880685	1	1	56	4	3	1	1
124	0	0	0.05515494526881171	0	0.269242	1	1	78	3	0	1	0
129	0	0	0.08204123663429812	0	0.356463	2	1	61	3	0	1	0
130	0	1	0.11883246889107227	0	0.4301	1	1	54	3	1	0	0
131	1	2	0.7788253933886817	1	0.476508	2	1	71	3	0	1	1

## Sheet: Validation Set
sample	response（poor=1 well=0）	response（CR=0 PR=1 SD=2 PD=3）	RiskScore	Risk（High=1 Low=0）	radscore	Typing	Gender	Age	T_stage	N_stage	Gap invasion	Cartilage invasion
2	0	1	0.6340698420977398	1	0.453709	1	1	55	4	1	1	1
6	0	1	0.6816710096938301	1	0.374866	2	1	72	3	0	1	1
14	1	2	0.6611675250146495	1	0.447007	2	1	66	3	1	1	1
24	1	3	0.7411467298764342	1	0.581368	1	1	55	3	2	1	0
26	0	0	0.45962641511400826	1	0.392434	2	1	71	2	0	0	1
28	1	2	0.7788253933886817	1	0.477957	2	1	60	3	0	1	1
29	1	2	0.6343680608483965	1	0.449638	3	1	53	4	1	1	1
31	1	3	0.6388681792906055	1	0.424364	2	1	67	3	2	1	0
33	0	0	0.39238007020638876	0	0.451051	2	1	62	3	0	1	0
38	1	2	0.6340698420977398	1	0.455598	2	1	67	4	0	1	1
41	1	2	0.7870588737532956	1	0.575624	1	1	58	3	0	1	1
42	1	2	0.7767253680887957	1	0.485697	3	1	74	4	1	1	1
44	1	3	0.6616775028417003	1	0.443384	2	1	51	4	0	1	1
46	1	2	0.7105671125315947	1	0.494889	1	1	57	4	0	1	1
48	0	0	0.46489787891302775	1	0.258866	2	1	55	4	0	1	1
50	0	0	0.056896766450206006	0	0.055301	2	1	61	2	0	0	0
51	1	3	0.6670239981417703	1	0.439395	2	1	81	4	0	1	1
54	0	1	0.6616775028417003	1	0.442499	1	1	52	3	1	1	1
55	0	1	0.46489787891302775	1	0.26673	2	1	58	3	0	1	1
58	0	0	0.056896766450206006	0	0.257526	2	1	68	2	0	0	0
63	0	1	0.7021995452190771	1	0.391224	2	1	71	3	0	1	1
69	0	0	0.06501698612231943	0	0.326092	2	1	65	2	0	0	0
77	0	0	0.4399161825631498	1	0.532822	2	1	66	3	0	0	0
78	1	2	0.692128078519546	1	0.400361	2	1	72	4	1	1	1
83	1	3	0.46489787891302775	1	0.173132	2	1	50	4	1	1	1
85	0	0	0.5042546364282475	1	0.482619	1	1	62	3	0	1	0
92	1	2	0.6707658692765238	1	0.437634	2	1	68	3	0	1	1
94	1	2	0.7127037197253471	1	0.492011	2	1	71	3	3	1	1
96	1	2	0.5892734709471555	1	0.385515	2	1	63	3	0	1	0
97	0	1	0.2615651861443571	0	0.508421	2	1	63	2	0	0	0
102	1	2	0.46489787891302775	1	0.325581	1	1	62	4	0	1	1
104	0	1	0.5880858990254064	1	0.388936	1	1	63	3	1	1	0
105	0	1	0.0551549452688117	0	0.208481	2	1	56	2	0	1	0
115	0	1	0.651312525529431	1	0.4155	1	1	77	4	3	1	0
117	0	1	0.6670239981417703	1	0.439411	1	1	70	4	2	1	1
123	0	1	0.46489787891302775	1	0.112529	1	1	66	3	1	1	1
125	0	1	0.46489787891302775	1	0.280352	2	1	72	4	1	1	1
126	1	2	0.7380319691983226	1	0.486414	1	1	72	3	0	1	1
127	0	1	0.13399018342565897	0	0.456438	2	1	72	3	3	0	0
128	0	1	0.12803990501572154	0	0.43428	3	1	61	2	1	0	0

## Sheet: Test Set
sample	response（poor=1 well=0）	response（CR=0 PR=1 SD=2 PD=3）	RiskScore	Risk（High=1 Low=0）	rad.score	Typing	Gender	Age	T_stage	N_stage	M_stage	Gap invasion	Cartilage invasion
E1	0	1	0.6976500068655076	1	0.402903	1	1	65	4	0	0	1	1
E2	0	1	0.6361247347423825	1	0.449123	2	1	56	4	0	0	1	1
E3	0	0	0.37059497968665456	0	0.469493	2	1	64	4	1	0	1	0
E4	0	1	0.0801143000443169	0	0.34355	1	1	53	3	3	0	0	0
E5	0	1	0.6417254695317106	1	0.438376	1	1	73	3	2	0	1	1
E6	0	0	0.12268145774092044	0	0.448585	2	1	62	2	0	0	0	0
E7	1	2	0.8145191797859883	1	0.586273	2	1	66	2	1	1	1	0
E8	0	1	0.624513910849267	0	0.556201	3	1	58	3	1	0	1	1
E9	1	2	0.4468134903829219	0	0.482071	2	1	61	4	2	0	1	0
E10	0	1	0.48505812002599813	0	0.177405	3	1	59	4	3	0	1	1
E11	1	2	0.7473954475248757	1	0.545173	3	2	73	4	0	0	1	1
E12	0	1	0.5828164938750973	0	0.551803	2	1	62	4	1	0	1	1
E13	0	1	0.7613935479407153	1	0.476367	3	1	60	4	2	0	1	1
E14	0	0	0.298534329402683	0	0.477122	1	1	62	3	0	0	0	0
E15	1	3	0.7491284486988719	1	0.472216	2	1	50	4	2	0	1	1
E16	1	2	0.27138476037463405	0	0.505297	1	1	53	3	2	0	0	0
E17	0	0	0.038330340776765635	0	0.305785	2	1	73	2	0	0	0	0
E18	0	0	0.038330340776765635	0	0.316376	1	1	65	1	0	0	0	0
E19	0	1	0.10838234629178382	0	0.410701	2	1	60	1	1	0	0	0
E20	0	1	0.6887613535275766	1	0.432801	3	1	57	3	2	0	1	0
E21	0	0	0.27143655926596977	0	0.379297	1	1	53	1	0	0	0	0
E22	0	1	0.3394024898521943	0	0.516063	2	1	54	3	2	0	1	0
E23	0	1	0.2114899126388394	0	0.353807	3	1	58	2	2	0	0	0
E24	0	1	0.27897574260298963	0	0.506844	1	1	66	1	0	0	0	0
E25	1	3	0.7872800434676465	1	0.508865	1	1	65	3	1	0	1	1
E26	0	1	0.7229065691124008	1	0.488991	2	1	53	3	3	0	1	1
E27	1	2	0.34379708465371017	0	0.508072	1	1	59	4	0	0	1	0
E28	0	1	0.12774328720804645	0	0.438281	2	1	65	4	2	0	0	0
E29	1	3	0.7321223892817659	1	0.560813	2	1	65	4	3	0	1	0
E30	1	2	0.8216206160038313	1	0.537501	1	1	65	3	3	0	1	1
