# Supplementary material for: Integrating CT radiomics and transcriptomics: a biologically-informed machine learning model for predicting chemotherapy response in advanced laryngeal cancer
Source: Front Oncol. 2026 Apr 15;16:1740896. doi: 10.3389/fonc.2026.1740896 (PMC13124574; doi:10.3389/fonc.2026.1740896)
Supplement: Supplementary Table S2 — Radiomics characteristics of the training and validation set. [file DataSheet2.xlsx]

## Sheet: NO.1
sample	ACC	Result	diagnostics_Image-original_Mean	diagnostics_Image-original_Minimum	diagnostics_Image-original_Maximum	diagnostics_Mask-original_VoxelNum	diagnostics_Mask-original_VolumeNum	original_shape_Elongation	original_shape_Flatness	original_shape_LeastAxisLength	original_shape_MajorAxisLength	original_shape_Maximum2DDiameterColumn	original_shape_Maximum2DDiameterRow	original_shape_Maximum2DDiameterSlice	original_shape_Maximum3DDiameter	original_shape_MeshVolume	original_shape_MinorAxisLength	original_shape_Sphericity	original_shape_SurfaceArea	original_shape_SurfaceVolumeRatio	original_shape_VoxelVolume	original_firstorder_10Percentile	original_firstorder_90Percentile	original_firstorder_Energy	original_firstorder_Entropy	original_firstorder_InterquartileRange	original_firstorder_Kurtosis	original_firstorder_Maximum	original_firstorder_MeanAbsoluteDeviation	original_firstorder_Mean	original_firstorder_Median	original_firstorder_Minimum	original_firstorder_Range	original_firstorder_RobustMeanAbsoluteDeviation	original_firstorder_RootMeanSquared	original_firstorder_Skewness	original_firstorder_TotalEnergy	original_firstorder_Uniformity	original_firstorder_Variance	original_glcm_Autocorrelation	original_glcm_ClusterProminence	original_glcm_ClusterShade	original_glcm_ClusterTendency	original_glcm_Contrast	original_glcm_Correlation	original_glcm_DifferenceAverage	original_glcm_DifferenceEntropy	original_glcm_DifferenceVariance	original_glcm_Id
1	2640613	0	0.113254	0	1	180062	1	0.856237	0.646075	26.3609	40.8016	45.432318839466255	46.649705992857726	41.34597710041081	46.86157484957639	24324.415627135546	34.9358	0.5772472270757328	7033.160788241999	0.2891399693234985	24341.4	0.27252747252747256	0.284004884004884	13965.638903573703	-3.2e-16	0.006105006105006083	25.436497752631762	0.36214896214896214	0.0038507271701214217	0.2784426037272279	0.2788766788766789	0.15775335775335775	0.2043956043956044	0.0025244979181684142	0.2784962614269387	-0.959535	1887.9216011702404	1	2.9884058383689387e-05	1	0	0	0	0	1	0	-3.2e-16	0	1
2	2991603	0	0.126634	0	1	38224	1	0.775929	0.573401	16.6565	29.0486	32.29466532954315	27.894361826669684	37.79077639191811	37.79077639191811	6838.320992504956	22.5397	0.5889494095236081	2958.2789437823412	0.43260311222955466	6846.9	0.2659340659340659	0.2764346764346764	2812.794690329342	-3.2e-16	0.005372405372405409	6.393944373016227	0.3125763125763126	0.0033608801395063315	0.2712335766647193	0.27130647130647123	0.21758241758241756	0.09499389499389502	0.002283373763903569	0.27126948980879406	-0.350365	503.8435141986327	1	1.9482990787221842e-05	1	0	0	0	0	1	0	-3.2e-16	0	1
3	3032519	1	0.110953	0	1	154052	1	0.867696	0.627721	27.6304	44.017	49.429639690551504	48.00046957143936	45.52124868708294	51.132535704957114	28657.45923791846	38.1934	0.6430875265032147	7042.159015129152	0.24573563750589705	28670.4	0.26593406593406593	0.2827838827838828	11617.660279831414	-3.2e-16	0.008302808302808329	12.588807713127212	0.3816849816849817	0.005596055196766992	0.2744993452728503	0.27521367521367524	0.1706959706959707	0.21098901098901102	0.0034996685078053378	0.2746158918138407	-1.46975	2162.1441114492877	1	6.399748148758542e-05	1	0	0	0	0	1	0	-3.2e-16	0	1
4	3066486	1	0.135338	0	1	60122	1	0.64704	0.407667	15.2522	37.4133	39.93456930833711	26.08127457201395	39.31884947233483	41.800008461805334	8335.13792491763	24.2079	0.6152268909802125	3231.399661353653	0.3876840060070855	8345.67	0.261050061050061	0.2796092796092796	4416.03607246098	-3.2e-16	0.008547008547008517	12.859793936767824	0.33382173382173375	0.006126293223630397	0.27087038609609376	0.272039072039072	0.17631257631257632	0.15750915750915742	0.0036854990576203964	0.2710189113918214	-1.86409	612.9999187353565	1	8.048426816099364e-05	1	0	0	0	0	1	0	-3.2e-16	0	1
5	3105081	1	0.0877542	0	1	8783	1	0.66893	0.587614	11.2687	19.1771	22.161912136435674	18.364274925380162	21.32610917957746	23.669558631142554	1650.7591744634037	12.8281	0.5622368008098989	1201.3991922274581	0.7277858641118776	1659.45	0.2608058608058608	0.2739926739926741	629.9419440307354	-3.2e-16	0.006837606837606813	3.2019465788236574	0.28351648351648356	0.004107333749081484	0.2677614111065096	0.2681318681318682	0.2500610500610501	0.03345543345543345	0.0029350659785498468	0.2678112532379743	-0.429089	119.02053834131401	1	2.669408314513018e-05	1	0	0	0	0	1	0	-3.2e-16	0	1
6	3113900	0	0.0870422	0	1	18402	1	0.640692	0.620698	16.9634	27.3295	28.257001787641915	30.461823020678917	28.280891744968457	34.42302122502888	4283.865301802068	17.5098	0.522745223015834	2440.157860065614	0.569615916503987	4305.33	0.26764346764346764	0.2844932844932845	1403.9567773320155	-3.2e-16	0.008791208791208815	4.0192611522018815	0.3069597069597069	0.005402803537771856	0.27612391231563055	0.2761904761904762	0.24004884004884006	0.06691086691086687	0.00363618622683895	0.2762131531515411	0.029803858735962894	328.46966718873153	1	4.929102142665698e-05	1	0	0	0	0	1	0	-3.2e-16	0	1
7	3240933	0	0.140234	0	1	8800	1	0.634774	0.341681	7.11195	20.8146	16.319925799867303	22.586337604178638	22.68616904145757	24.84536134424645	1183.8792956917969	13.2126	0.5869604386195905	922.0339467063585	0.7788242856021654	1189.61	0.2691086691086691	0.28034188034188035	665.2186365635449	-3.2e-16	0.005616605616605652	5.553520959713209	0.2898656898656899	0.0036995337364655496	0.2748963536463537	0.2754578754578754	0.25006105006105006	0.03980463980463983	0.00238690670413398	0.2749418609128501	-1.04999	89.92647183137188	1	2.5021634159891727e-05	1	0	0	0	0	1	0	-3.2e-16	0	1
8	3254395	0	0.107762	0	1	6079	1	0.658384	0.541227	9.13321	16.875	16.01965395452782	17.91416409782683	19.825137755792085	19.825137755792085	1041.159016680284	11.1102	0.5995598405925006	828.5708152352566	0.7958158186797817	1047.27	0.26935286935286934	0.28327228327228327	465.89652821198604	-3.2e-16	0.0073260073260073	4.256346250127852	0.29304029304029305	0.004450302461759389	0.2767817950907274	0.27741147741147737	0.2415140415140415	0.051526251526251565	0.0030909978847788702	0.276839888333182	-0.590189	80.26293156269254	1	3.2161678683231806e-05	1	0	0	0	0	1	0	-3.2e-16	0	1
9	3305830	1	0.132782	0	1	273386	1	0.836761	0.776029	38.9216	50.1548	57.33110430509845	56.95067068287809	56.823032389055896	60.2276844789776	42735.11775380384	41.9675	0.5519602049884071	10709.428455411675	0.2506001859432909	42752.9	0.2627594627594627	0.2752136752136752	19813.013766990032	-3.2e-16	0.006105006105006139	31.113616254694957	0.3687423687423687	0.004288097149467723	0.26912703597976423	0.2698412698412698	0.13943833943833944	0.22930402930402927	0.0026254930281804567	0.2692074877978568	-2.74548	3098.413554927062	1	4.3309991179835814e-05	1	0	0	0	0	1	0	-3.2e-16	0	1
10	3328754	0	0.122514	0	1	115966	1	0.892754	0.596396	23.0793	38.698	43.18892736394819	46.67109782782237	42.53103760968277	49.0495054354461	16652.022148872347	34.5478	0.4515300541614221	6984.073188460615	0.41941291730347396	16667.3	0.2627594627594627	0.27619047619047615	8431.991992498073	-3.2e-16	0.006593406593406681	15.583645079513598	0.35018315018315016	0.0043972825513475455	0.26957828172322074	0.27008547008547007	0.16019536019536018	0.18998778998778998	0.002823004189307297	0.26964958363984776	-1.29	1211.8929691036788	1	3.8447980299062506e-05	1	0	0	0	0	1	0	-3.2e-16	0	1
11	3368765	1	0.0967652	0	1	38867	2	0.80999	0.663947	20.7099	31.1921	32.77210463516799	34.17941517971874	35.81851843414776	38.824329823999925	6674.120372091529	25.2653	0.3935228417883742	4356.223987765191	0.6527038388431167	6695.86	0.26666666666666666	0.28205128205128205	2941.089331311749	-3.2e-16	0.0073260073260072445	4.460326314166149	0.305982905982906	0.004827895695860926	0.27500841682538235	0.27594627594627597	0.25177045177045176	0.05421245421245424	0.003178268570646523	0.27508290226049315	-0.710824	506.6799974337456	1	4.0973791252753316e-05	1	0	0	0	0	1	0	-3.2e-16	0	1
12	3448881	1	0.119456	0	1	110690	1	0.883506	0.708448	24.9299	35.1895	39.9546331347313	38.682673778332195	37.68271774898226	41.3965955551897	17155.198578061903	31.0901	0.6591992543979373	4879.753864916711	0.28444753015898916	17167.2	0.263003663003663	0.27741147741147737	8120.845635211349	-3.2e-16	0.0073260073260073555	17.34826240125183	0.3572649572649572	0.0045640234390868905	0.2707896421944665	0.2713064713064713	0.12869352869352868	0.22857142857142854	0.003116452482025096	0.27086097281315874	-0.0647314	1259.486309487878	1	3.863627348353706e-05	1	0	0	0	0	1	0	-3.2e-16	0	1
13	3477356	1	0.12366	0	1	36911	3	0.857342	0.618255	19.5707	31.6547	36.03545006473338	32.294080450612775	37.65664356073512	41.037134344503585	8433.55812500367	27.1389	0.45050544545052085	4447.588937037392	0.5273680303277042	8461.54	0.2608058608058608	0.2800976800976801	2712.21033387451	-3.2e-16	0.010012210012210088	2.8069048927712665	0.29474969474969476	0.005894173049990858	0.2709711169086423	0.27130647130647134	0.25177045177045176	0.04297924297924299	0.004165047899104709	0.2710714491377344	-0.216985	621.7513225222755	1	5.438433891422418e-05	1	0	0	0	0	1	0	-3.2e-16	0	1
14	3636405	1	0.118974	0	1	71508	1	0.565332	0.448321	20.9778	46.792	43.82084735711933	45.55646271663162	37.7211092106015	50.06662389878929	11907.141204554207	26.453	0.38219640687494355	6597.851359206741	0.5541087693394628	11934.2	0.2637362637362637	0.28034188034188035	5290.934533403104	-3.2e-16	0.008547008547008572	3.249802441416442	0.294993894993895	0.005241601759729684	0.2719307070708313	0.2717948717948718	0.25177045177045176	0.043223443223443236	0.0036062869683034025	0.272012510175018	0.014543962760787616	883.0199504636092	1	4.449624367204709e-05	1	0	0	0	0	1	0	-3.2e-16	0	1
15	3667824	1	0.123592	0	1	24143	2	0.940765	0.444326	12.2207	27.5038	29.772846322157488	28.683864314255082	31.560215208240873	33.30560606772274	4376.669711346697	25.8746	0.5153669290433377	2510.711201990473	0.5736579105984055	4391.68	0.26422466422466423	0.28522588522588527	1823.8641901362776	-3.2e-16	0.010744810744810707	3.059800075943678	0.2979242979242979	0.006457633543699789	0.2747308378340147	0.2747252747252747	0.2471306471306471	0.05079365079365081	0.004470934937652587	0.2748530945616593	-0.0829151	331.76580530660243	1	6.719033314074706e-05	1	0	0	0	0	1	0	-3.2e-16	0	1
16	3699208	0	0.113599	0	1	6743	1	0.677882	0.513771	10.3517	20.1486	19.721500646259692	17.475344180604708	20.85657771067127	21.318369624262548	1126.0109147955698	13.6583	0.45539295202204155	1149.3691949688	1.0207442750921034	1134.38	0.25763125763125766	0.27765567765567767	488.2656298741281	-3.2e-16	0.01025641025641022	3.426594031442556	0.2979242979242979	0.0063428111326009964	0.2689701091006148	0.27008547008547007	0.24713064713064714	0.05079365079365078	0.004353862552942522	0.26909244041973146	-0.233398	82.141325747252	1	6.582190145008747e-05	1	0	0	0	0	1	0	-3.2e-16	0	1
17	3729776	1	0.121158	0	1	6868	1	0.747571	0.608024	9.71441	15.977	15.55482122565916	20.012815174966253	18.033922655179804	20.033678680693313	999.0822568504705	11.9439	0.69676024500424	693.641271126402	0.6942784404089534	1004.2	0.26520146520146526	0.2822954822954823	514.0149576973022	-3.2e-16	0.009279609279609302	14.408807855948497	0.2940170940170941	0.0057964361890057515	0.2734503702471088	0.273992673992674	0.19584859584859587	0.09816849816849821	0.0038127730596902217	0.2735726865156891	-2.00556	75.15633308811974	1	6.690981913062111e-05	1	0	0	0	0	1	0	-3.2e-16	0	1
18	3793632	0	0.139963	0	1	118287	3	0.711136	0.5271	21.114	40.0568	47.410637353670474	39.34709691971331	36.06201785077654	49.48161811108665	15405.340611334888	28.4859	0.5976733731965149	5009.577346312293	0.32518445860433387	15426.9	0.2656898656898657	0.2783882783882784	8744.158403306094	-3.2e-16	0.00659340659340657	18.955206689801795	0.3514041514041514	0.004234575014155571	0.2718217264515674	0.27155067155067153	0.16166056166056164	0.18974358974358974	0.0027436563483929483	0.2718882876456907	0.04204634968735917	1140.4091007690388	1	3.618998779509086e-05	1	0	0	0	0	1	0	-3.2e-16	0	1
19	3798683	1	0.12977	0	1	359256	1	0.643043	0.547546	33.8103	61.7487	68.52767082308087	65.09322608037337	47.85400384397241	68.62265847609777	51184.89578271038	39.7071	0.592630159513624	11249.37145273843	0.21977912196000463	51190.1	0.2603174603174603	0.2764346764346764	25963.314266571844	-3.2e-16	0.008058608058608085	23.3841393992485	0.3308913308913309	0.005367819535947903	0.26871641291609216	0.2698412698412698	0.11233211233211234	0.21855921855921856	0.003416781543829684	0.2688301968435271	-2.70647	3699.492921025789	1	6.116416443775444e-05	1	0	0	0	0	1	0	-3.2e-16	0	1
20	3803172	1	0.0905365	0	1	101393	1	0.843954	0.656531	27.5238	41.923	50.43500185429852	44.1629314903604	51.0898	51.60904714983184	27529.436962147014	35.3811	0.7267914270475899	6066.514147333696	0.22036462844028215	27551.6	0.26324786324786326	0.281074481074481	7525.569566507294	-3.2e-16	0.009035409035409003	8.303719194017694	0.368986568986569	0.0057025286994983725	0.2723312510694282	0.27228327228327226	0.17948717948717946	0.18949938949938955	0.0038539439053478447	0.2724367563004968	0.6017473491490398	2044.9319081534718	1	5.7475874496322213e-05	1	0	0	0	0	1	0	-3.2e-16	0	1
21	3824341	1	0.112752	0	1	13630	1	0.860278	0.484416	10.538	21.754	20.367890777912724	29.459537616449655	28.916131981148872	30.591194210081895	2696.1324823425457	18.7145	0.5622578095586562	1666.1321599490136	0.6179711756973411	2712.56	0.26886446886446885	0.2798534798534798	1024.205995220354	-3.2e-16	0.005860805860805951	3.106073647568989	0.2942612942612942	0.0034146172562197407	0.274089583686062	0.2737484737484737	0.2586080586080586	0.03565323565323564	0.0024304360726139255	0.2741231595820541	0.2503548236916993	203.83122681611474	1	1.840673404948232e-05	1	0	0	0	0	1	0	-3.2e-16	0	1
22	3853357	0	0.10651	0	1	5368	1	0.598758	0.429104	7.73282	18.0208	13.958383500886788	19.55334133950941	13.707081900910977	20.203963196928907	826.3484267016416	10.7901	0.6253960591776101	680.9331129646245	0.8240266344822118	832.539	0.2673992673992674	0.27814407814407816	399.45984319302994	-3.2e-16	0.005372405372405353	3.318092250338756	0.28791208791208794	0.0033306065376806386	0.2727572518556125	0.27277167277167275	0.2617826617826618	0.026129426129426148	0.002236240126594049	0.2727911709522895	0.06820304618528218	61.95342533175758	1	1.850450969520335e-05	1	0	0	0	0	1	0	-3.2e-16	0	1
23	3875107	0	0.105515	0	1	3117	1	0.649813	0.371835	6.33445	17.0356	18.076058924259755	14.614484725623111	18.0390472742465	18.568963520706014	609.789284048944	11.07	0.5959000575731279	583.5757307616511	0.9570121122607513	615.79	0.2678876678876679	0.27887667887667894	233.629617404709	-3.2e-16	0.005616605616605597	2.762414464514379	0.2857142857142857	0.0033626790476664957	0.2737443998271717	0.27423687423687426	0.26178266178266185	0.023931623931623847	0.0024502531332874023	0.27377610956110265	-0.374161	46.155537886800694	1	1.7361729674436357e-05	1	0	0	0	0	1	0	-3.2e-16	0	1
24	3884876	1	0.104434	0	1	145696	11	0.971982	0.704932	27.7001	39.2947	46.49057396636375	43.8570065720541	47.26510382751145	48.73034541550434	20014.5208561871	38.1938	0.38774332436513465	9193.973764187296	0.4593651694312311	20047.4	0.26593406593406593	0.2854700854700854	11095.907663922022	-3.2e-16	0.009035409035409059	6.423787758128903	0.3137973137973138	0.006103359196009688	0.2758433536958684	0.27619047619047615	0.136019536019536	0.17777777777777778	0.003838031485197043	0.27596728611209903	-0.511865	1526.7666297685387	1	6.838722589311755e-05	1	0	0	0	0	1	0	-3.2e-16	0	1
25	3930518	0	0.113855	0	1	63146	1	0.795177	0.499131	17.4497	34.9602	37.28044738369215	36.32638127233643	33.31613883636745	37.88339234540656	10444.061736440295	27.7995	0.7116485405475479	3246.8696104365017	0.3108818860298263	10454.5	0.26544566544566545	0.2771672771672772	4656.484575221278	-3.2e-16	0.00586080586080584	25.180426898332566	0.31404151404151404	0.0037760904045012825	0.27150049034570617	0.272039072039072	0.17191697191697192	0.14212454212454212	0.0024734556120777503	0.2715539733365827	-2.45857	770.9300486074602	1	2.904417692657732e-05	1	0	0	0	0	1	0	-3.2e-16	0	1
26	4028897	0	0.1129	0	1	6234	1	0.85256	0.562601	9.23338	16.412	16.088795200975266	19.816004772484472	18.91593294219152	20.32968698967319	1288.2512461619613	13.9922	0.6287117182565716	910.6810164601745	0.7069125833748132	1295.79	0.26422466422466423	0.2764346764346765	456.45662952974305	-3.2e-16	0.006105006105006139	3.897723332628217	0.2864468864468865	0.003858753666307206	0.27054558815867763	0.2710622710622711	0.252991452991453	0.0334554334554335	0.002565854823152716	0.27059287724941555	-0.635981	94.87811251027794	1	2.5589945992443575e-05	1	0	0	0	0	1	0	-3.2e-16	0	1
27	4147251	0	0.166389	0	1	30479	3	0.858644	0.593831	14.2975	24.0768	28.760792234212154	26.69544075072944	28.989575913200202	29.79177846529242	4259.464192776825	20.6734	0.6072788315002781	2092.502390696119	0.49125953312263376	4268.05	0.30008335648791334	0.31286468463462075	2864.6564152417695	-3.2e-16	0.0066685190330647015	4.03965360078199	0.32759099749930537	0.00413202685470295	0.30652697700540765	0.30647402056126705	0.287857738260628	0.039733259238677376	0.00277041107803774	0.30657441856419676	0.2783411735565566	401.14521468871567	1	2.9086485901600933e-05	1	0	0	0	0	1	0	-3.2e-16	0	1
28	4184567	1	0.1283	0	1	7866	1	0.718794	0.466907	8.33248	17.8461	13.733143212345365	19.242087585710216	20.46877702318111	22.493363906713885	1001.5156068952596	12.8277	0.5865623799121846	825.2934532833506	0.8240445257181712	1007.4	0.2688644688644689	0.2827838827838828	599.1603724128266	-3.2e-16	0.0065934065934066255	4.791679509358456	0.29255189255189257	0.004394712527717642	0.2759275247452211	0.2764346764346765	0.24908424908424912	0.04346764346764345	0.0028712675929740685	0.27599077753084095	-0.887617	76.73427998481884	1	3.4910370053501286e-05	1	0	0	0	0	1	0	-3.2e-16	0	1
29	4187399	1	0.103911	0	1	69020	1	0.806204	0.669562	23.0637	34.446	39.34153534807646	41.31369290624957	37.18189008696913	42.23148478191084	13023.235647114429	27.7705	0.472238580296324	5668.505763039295	0.43526093796016596	13040.6	0.2642246642246642	0.27692307692307694	5073.24766395184	-3.2e-16	0.0058608058608058955	5.3510361064470535	0.28791208791208794	0.0041414516609099535	0.27105556988489465	0.2717948717948718	0.2442002442002442	0.04371184371184375	0.0025112026314138562	0.27111625356878155	-0.913515	958.533836052836	1	3.2900983546786495e-05	1	0	0	0	0	1	0	-3.2e-16	0	1
30	4197884	1	0.0975582	0	1	153479	1	0.832126	0.660195	30.2192	45.7732	50.901138111667045	44.73210149162181	53.047694213114724	54.70257182903132	31206.85454820502	38.0891	0.5776007742179842	8298.947597400396	0.26593348536876943	31219.4	0.25787545787545785	0.2752136752136752	10854.87343426347	-3.2e-16	0.008791208791208815	13.011637613620813	0.3772893772893773	0.0056832338795048285	0.2658273700344603	0.26495726495726496	0.1299145299145299	0.24737484737484738	0.0037576680487656777	0.2659425946359354	0.6780529454388795	2208.010014544411	1	6.127298225560424e-05	1	0	0	0	0	1	0	-3.2e-16	0	1
31	4245294	1	0.118027	0	1	15973	1	0.982054	0.72604	13.5967	18.7273	22.566170264686257	21.737537036094242	23.08088658261318	24.844576994177064	2826.2500293076077	18.3912	0.5744430348632352	1682.845360477644	0.59543400018643	2839.12	0.2625152625152625	0.2774114774114774	1167.9518065600116	-3.2e-16	0.0073260073260073	26.12275901804714	0.31037851037851044	0.0050463723082917146	0.27030386365514386	0.2713064713064713	0.16385836385836383	0.1465201465201466	0.0030568083973704675	0.27040780045849605	-2.82654	207.59765590487353	1	5.619984190318824e-05	1	0	0	0	0	1	0	-3.2e-16	0	1
32	4252232	0	0.102608	0	1	12419	2	0.725101	0.643577	12.5579	19.5127	23.159857465129587	19.14994504039238	26.39717225911874	27.466260152771582	1917.3372085207109	14.1487	0.5253109219948168	1420.8013494198754	0.74102841331498	1926.1	0.26930402930402936	0.2835164835164835	951.770060334456	-3.2e-16	0.006837606837606869	3.93776643268268	0.29694749694749695	0.0044411686599708095	0.2767751685377903	0.2774114774114774	0.25592185592185596	0.04102564102564099	0.0029381670537867734	0.2768360895829295	-0.647457	147.61287366109394	1	3.372657644551366e-05	1	0	0	0	0	1	0	-3.2e-16	0	1
33	4257207	0	0.100646	0	1	12215	1	0.887537	0.551844	11.2028	20.3006	23.953474409985173	23.564039916859954	22.802609826346153	25.753837228431134	2581.952407354122	18.0176	0.6456709545005351	1409.6296612380645	0.545954935971339	2593.88	0.265934065934066	0.28278388278388283	928.2847736227958	-3.2e-16	0.00805860805860803	3.3075769100094377	0.29670329670329676	0.00522084362921701	0.27559250046356065	0.27692307692307694	0.25592185592185596	0.0407814407814408	0.003512089491836522	0.2756727748737885	-0.727867	197.1231153728162	1	4.425249485678862e-05	1	0	0	0	0	1	0	-3.2e-16	0	1
34	4266687	1	0.118991	0	1	9268	1	0.72083	0.610393	11.808	19.3449	20.073856512402717	21.662688212394283	19.648252864751285	23.00425519640037	1806.7078967609461	13.9444	0.5865593797610372	1223.0121426861047	0.6769285421725961	1817.53	0.26715506715506715	0.27863247863247864	691.0638499853153	-3.2e-16	0.006105006105006083	9.590873405672898	0.29987789987789987	0.003629784105724358	0.27302438366314064	0.2732600732600733	0.2056166056166056	0.09426129426129426	0.0024946789604088464	0.2730650232158941	-0.694085	135.5235807026828	1	2.2192829258924082e-05	1	0	0	0	0	1	0	-3.2e-16	0	1
35	4303474	0	0.100566	0	1	23816	1	0.63752	0.459938	14.5295	31.5902	24.981042384930525	36.64509896068272	27.27485629008027	39.10524521400001	5635.596346249029	20.1394	0.7076708255596493	2164.1104326468744	0.38400735249380924	5647.54	0.26495726495726496	0.28424908424908424	1804.1068400816387	-3.2e-16	0.009523809523809545	4.7630570467297435	0.3216117216117216	0.006098471844496482	0.2751126975513942	0.27570207570207567	0.21318681318681318	0.1084249084249084	0.004029861735715709	0.27523059926417165	-0.341853	427.8119307279669	1	6.48864173101097e-05	1	0	0	0	0	1	0	-3.2e-16	0	1
36	4307570	1	0.124297	0	1	78429	2	0.828748	0.617847	22.5317	36.4681	36.61559858263403	41.982393589433514	36.4392006217132	48.32343847178756	13599.376763967797	30.2229	0.5296657081193564	5201.895280926847	0.38250982903198316	13618.1	0.26373626373626374	0.2813186813186813	5861.10899798885	-3.2e-16	0.008547008547008572	3.6983491797313772	0.29694749694749695	0.005414267179728114	0.27327990096608845	0.2742368742368742	0.25006105006105006	0.046886446886446886	0.0036206812147213116	0.2733704452738416	-0.7155	1017.6964732081211	1	4.949607718329641e-05	1	0	0	0	0	1	0	-3.2e-16	0	1
37	4307576	0	0.0958414	0	1	53497	1	0.57471	0.438413	18.2835	41.7039	44.52966205753208	37.0926520404758	32.5478677804246	45.18770204240365	11267.14374041636	23.9677	0.6991941427044883	3476.1264499742856	0.3085188695609763	11279.8	0.26324786324786326	0.2778998778998779	3927.761111931076	-3.2e-16	0.0073260073260073	18.30097319466207	0.29865689865689865	0.004881164241831808	0.2708697939608084	0.27179487179487183	0.17142857142857143	0.12722832722832722	0.0030645295871061062	0.2709616440963172	-2.43028	828.162986428362	1	4.976729100844155e-05	1	0	0	0	0	1	0	-3.2e-16	0	1
38	4324667	1	0.105146	0	1	15672	1	0.767736	0.54888	13.3403	24.3046	25.62891616897845	25.409041545135697	20.8594	27.871655521369117	2967.6509574950264	18.6595	0.48619324569038275	2054.078718625992	0.6921564388959764	2983.36	0.2705738705738706	0.284981684981685	1212.1865984456463	-3.2e-16	0.007570207570207599	5.561346528058021	0.296947496947497	0.004776170569575499	0.27804011540611845	0.27887667887667894	0.25006105006105006	0.04688644688644694	0.0031401419949236256	0.27811379267709146	-1.1529	230.75446419319266	1	4.097590218854483e-05	1	0	0	0	0	1	0	-3.2e-16	0	1
39	4325137	0	0.113791	0	1	50450	3	0.549204	0.382846	16.2673	42.4906	47.963962815594925	28.129388124449022	46.35504876944081	48.13702143352243	9164.727518314963	23.336	0.4818695539065393	4395.089017343094	0.4795657054243965	9176.99	0.2625152625152625	0.27741147741147737	3691.8508342613836	-3.2e-16	0.007570207570207599	3.5596434844610747	0.29694749694749695	0.004721820201416815	0.2704464120836767	0.2710622710622711	0.25006105006105006	0.046886446886446886	0.0031641244011097105	0.2705150845818963	-0.432253	671.5576037539624	1	3.7149177416647853e-05	1	0	0	0	0	1	0	-3.2e-16	0	1
40	4328670	1	0.119276	0	1	17991	1	0.701204	0.534491	13.1899	24.6774	22.67522398981036	27.356113276489662	28.341701244260992	28.81895838153151	2874.9680693098176	17.3039	0.5283666976020062	1850.563696789475	0.6436814782550725	2883.67	0.2612942612942613	0.2766788766788767	1310.4572360647087	-3.2e-16	0.007081807081807057	3.8621184058175504	0.2967032967032967	0.004705285714482072	0.26981719051087066	0.27057387057387056	0.24932844932844936	0.047374847374847345	0.003098210163451946	0.26988812419438407	-0.523636	210.0453795572139	1	3.828328598379597e-05	1	0	0	0	0	1	0	-3.2e-16	0	1
41	4341360	1	0.0932676	0	1	115449	16	0.573096	0.493314	29.964	60.7401	56.58563543500046	64.30390279060076	47.628042409242184	69.3775504858449	30547.735328204348	34.8099	0.3382648961762404	13970.540430950225	0.45733473466530256	30589.3	0.2588522588522589	0.2778998778998779	8347.37448557683	-3.2e-16	0.009768009768009789	3.4364010516499923	0.2969474969474969	0.005960933943248305	0.2687848688368398	0.26886446886446885	0.23833943833943833	0.058608058608058566	0.004092769556342115	0.26889322568270113	0.032745784130134216	2211.714757759956	1	5.826110241085997e-05	1	0	0	0	0	1	0	-3.2e-16	0	1
42	4356161	1	0.107211	0	1	88552	6	0.857071	0.762754	25.4569	33.375	36.79204785268682	40.918782439422216	38.132490178992725	42.36694613416638	16194.236899773581	28.6048	0.47866385319881677	6466.86533539382	0.39933127910980704	16231.5	0.26544566544566545	0.28229548229548224	6647.888865273919	-3.2e-16	0.008547008547008572	3.801693480326406	0.29694749694749695	0.005357875363261957	0.2739069562653445	0.27399267399267396	0.2461538461538461	0.050793650793650835	0.003632555758583849	0.27399503180877094	0.058826257485919145	1218.5530580426594	1	4.825676534404753e-05	1	0	0	0	0	1	0	-3.2e-16	0	1
43	4361880	0	0.10572	0	1	2401	1	0.586773	0.506894	7.23425	14.2717	10.779350470015517	16.240990578575943	16.219406673242744	17.022217077001354	533.4221574223237	8.37427	0.6054915608559013	525.3193494041567	0.9848097648261884	539.196	0.26544566544566545	0.27863247863247864	178.0901079818296	-3.2e-16	0.0065934065934066255	5.1728047234648304	0.29010989010989013	0.004416724951154504	0.27228164495969576	0.2727716727716728	0.2463980463980464	0.04371184371184372	0.0028218833299599646	0.27234776686229895	-0.808648	39.99391356790942	1	3.601193292330827e-05	1	0	0	0	0	1	0	-3.2e-16	0	1
44	4379362	1	0.0980108	0	1	20976	1	0.722706	0.554157	14.6984	26.5238	26.242905231324123	26.530738294719402	28.1631330572192	32.639970440653954	3826.8454137772583	19.1689	0.4957936664798026	2386.4028701968723	0.6235953147220001	3844.89	0.2652014652014652	0.2788766788766789	1555.2322963917104	-3.2e-16	0.0065934065934066255	4.9860117113123374	0.29670329670329676	0.004417110759141405	0.272227519281295	0.27252747252747256	0.24249084249084252	0.05421245421245424	0.002856189743901814	0.27229288663727247	-0.351351	285.07291700291375	1	3.5593859210646116e-05	1	0	0	0	0	1	0	-3.2e-16	0	1
45	4379698	0	0.136462	0	1	10560	1	0.68827	0.526709	11.2057	21.275	21.656439147387427	22.55067831703481	20.372576797645813	22.837603317093855	1928.7587443268424	14.6429	0.7423927747516863	1009.3357593868288	0.5233084554279482	1935.64	0.2681318681318681	0.2844932844932845	807.9437583878608	-3.2e-16	0.007814407814407842	5.9238597188084725	0.31501831501831495	0.005308881262361375	0.2765087921337921	0.2771672771672772	0.22686202686202683	0.08815628815628812	0.003392171714327162	0.276604095423244	-0.799923	148.09548677216662	1	5.2713477622408375e-05	1	0	0	0	0	1	0	-3.2e-16	0	1
46	4396763	1	0.1051	0	1	66068	1	0.57371	0.462358	19.072	41.2495	45.00198170327703	45.89401058438379	29.791363979126857	46.28721565884999	11455.85400026429	23.6653	0.6122973572648122	4013.655125853883	0.35035843907938136	11471.7	0.2683760683760684	0.28595848595848594	5097.571152467124	-3.2e-16	0.009035409035409003	37.01688397549101	0.42246642246642246	0.005618069404458756	0.27765578484534703	0.27814407814407816	0.11013431013431015	0.31233211233211233	0.003777336648597719	0.2777704664768863	1.6217918461306506	885.1192130317586	1	6.369718870130627e-05	1	0	0	0	0	1	0	-3.2e-16	0	1
47	4419772	1	0.117619	0	1	69500	6	0.98185	0.914353	25.6788	28.0841	36.15055333593833	36.54864848051014	37.898292756693806	38.805581127097035	12717.141734226863	27.5744	0.4761990558529665	5532.931186217031	0.4350766313570071	12739.3	0.2664224664224664	0.28205128205128205	5237.334412883277	-3.2e-16	0.007814407814407842	7.176077935044847	0.3057387057387057	0.0050563342316580755	0.27442745935120033	0.274969474969475	0.1877899877899878	0.11794871794871792	0.003307222979008581	0.27451289529232276	-1.0642	959.9994816622151	1	4.6899235819049813e-05	1	0	0	0	0	1	0	-3.2e-16	0	1
48	4434682	0	0.127246	0	1	36895	1	0.64937	0.475181	15.601	32.8317	37.017679066151835	35.73668017372697	28.015097771112632	37.075092308645914	6850.145986248048	21.3199	0.609741774041507	2860.6939170185883	0.41761064986958674	6866.47	0.28769312733084706	0.30021310602024504	3193.610862744452	-3.2e-16	0.006126798082045859	33.28019059515799	0.41608950452850296	0.004368643066100043	0.29412647289248245	0.29355354288758656	0.23042088438998398	0.18566862013851898	0.0026273950072900876	0.29420987199645793	2.998061648799884	594.3577927761197	1	4.9066723999952385e-05	1	0	0	0	0	1	0	-3.2e-16	0	1
49	4621756	1	0.120015	0	1	53366	1	0.590216	0.564233	21.5353	38.1675	38.63249582326018	41.1534369934502	32.225220201685495	44.38283215573798	12285.854302192187	22.5271	0.6912811262988308	3724.7717538214793	0.30317564104246797	12308.8	0.2666666666666667	0.28009768009768016	3987.562735281271	-3.2e-16	0.006837606837606869	41.80993228924701	0.40073260073260075	0.0047309006505505844	0.27324408946040696	0.2737484737484738	0.12967032967032968	0.2710622710622711	0.0028345951434924446	0.27335148555074473	-2.64826	919.7258401548138	1	5.870222775208947e-05	1	0	0	0	0	1	0	-3.2e-16	0	1
50	4632875	0	0.104565	0	1	809	1	0.921363	0.124708	2.2461	18.0108	14.567609102686077	17.516972863829785	18.49724249006668	19.7443822498048	184.42961455022245	16.5945	0.4274185706187615	366.59328811286395	1.9877137899295239	191.84	0.25909645909645906	0.2727716727716728	57.19722726872911	-3.2e-16	0.007570207570207599	2.9450561767226575	0.2788766788766789	0.004365672673232412	0.26584079291125023	0.2661782661782662	0.25006105006105006	0.028815628815628824	0.0031203811469722015	0.26589687134537654	-0.271672	13.563307719078338	1	2.9819015577454027e-05	1	0	0	0	0	1	0	-3.2e-16	0	1
51	4675719	1	0.0968025	0	1	25322	1	0.770439	0.654831	18.1421	27.7049	27.900779762489147	29.963488226306435	30.668913828021783	32.923974980139214	5285.308417275276	21.345	0.43871946536817047	3344.5994242242464	0.6328106441796789	5301.18	0.2612214863870493	0.27618346823644835	1838.6253891470722	-3.2e-16	0.007603630120186389	4.940338459963237	0.30365464802550896	0.0049086563570219024	0.2693822768045586	0.270542065244052	0.24454255580083395	0.059112092224675006	0.0031563215222254917	0.2694620591564223	-0.948458	384.9172959824013	1	4.299026841136991e-05	1	0	0	0	0	1	0	-3.2e-16	0	1
52	4686890	1	0.135567	0	1	131007	3	0.750254	0.416314	19.752	47.4448	53.85118470515865	48.02817456765776	42.385599706740024	57.3755181927852	17528.712120107597	35.5957	0.38222294218185515	8537.5654422585	0.4870617637940929	17552.9	0.2656898656898657	0.2813186813186813	9846.39797316779	-3.2e-16	0.007570207570207599	4.195420416075011	0.30915750915750917	0.00489945245091566	0.2740756678149337	0.27472527472527475	0.25006105006105006	0.05909645909645911	0.003221078200127195	0.27415201469143274	-0.691623	1319.2634559692299	1	4.1855471169700334e-05	1	0	0	0	0	1	0	-3.2e-16	0	1
53	4690157	0	0.116336	0	1	4197	1	0.672207	0.461328	8.68013	18.8155	15.47261283431054	22.235803615115373	18.954419654866516	22.770875017355976	1258.8641820879755	12.6479	0.6413240754350893	879.1422771482702	0.698361498926841	1264.98	0.1971602820659424	0.20192490947207928	166.98631409586187	-3.2e-16	0.0022870211549456954	13.62235985729557	0.20735658471507526	0.0016843471536900564	0.19945070895884817	0.19973318086525632	0.17753001715265868	0.029826567562416584	0.0009897491630588133	0.19946695351820357	-2.26331	50.32984660109192	1	6.480241646015235e-06	1	0	0	0	0	1	0	-3.2e-16	0	1
54	4697000	0	0.122182	0	1	45969	1	0.621456	0.572607	19.4072	33.8927	33.88916372104415	32.720674392377	36.2210259763348	38.67361600849375	9205.423566326164	21.0628	0.6539418778275291	3248.1855150243246	0.3528556281653706	9215.61	0.254945054945055	0.273992673992674	3235.8185697141016	-3.2e-16	0.009279609279609247	7.882616226467249	0.32234432234432236	0.006043570778055768	0.26518890165695624	0.26617826617826623	0.17216117216117216	0.1501831501831502	0.003962300164789771	0.2653136249398404	-1.06989	648.699255225831	1	6.616601669549017e-05	1	0	0	0	0	1	0	-3.2e-16	0	1
55	4720534	0	0.114061	0	1	26755	1	0.727718	0.487209	15.4791	31.7709	33.70997001537981	35.039104965881684	27.54442614544962	36.62164247769234	6627.044324471091	23.1203	0.5431838922184266	3141.11491746066	0.47398429279577126	6646.04	0.2622710622710622	0.2776556776556776	1954.0598470095902	-3.2e-16	0.007570207570207543	5.675809140202228	0.2991452991452991	0.005022021724372257	0.2701636908327246	0.2708180708180708	0.22661782661782662	0.07252747252747246	0.0031935340306622267	0.2702504667574917	-1.08388	485.3953930690888	1	4.6894938282111846e-05	1	0	0	0	0	1	0	-3.2e-16	0	1
56	4743955	0	0.0992171	0	1	3568	1	0.736364	0.490962	6.83132	13.9141	13.118130442549905	15.156532719207046	12.784346599449403	15.797865003358556	675.1987326077277	10.2459	0.804194836263777	462.8183715627221	0.6854550359939836	679.212	0.26837606837606837	0.27960927960927956	267.1211952990707	-3.2e-16	0.00586080586080584	3.972933933801363	0.28815628815628813	0.0034857591147683447	0.2735809282894484	0.27326007326007323	0.2388278388278388	0.04932844932844932	0.002449626728624918	0.2736161651974584	0.09562085632214606	50.84976881853071	1	1.928153364653483e-05	1	0	0	0	0	1	0	-3.2e-16	0	1
57	4763296	1	0.11736	0	1	12030	1	0.905945	0.366427	8.75284	23.887	25.194166040687914	29.186973550733423	27.604747684529965	29.206164516737754	2346.6276233475705	21.6403	0.4712338789575165	1812.2178513561514	0.7722647740637011	2359.19	0.2664224664224664	0.28498168498168497	913.4778195512262	-3.2e-16	0.00952380952380949	25.77258562569402	0.3086691086691086	0.006144142717024727	0.2754201797094565	0.27594627594627597	0.15482295482295483	0.1538461538461538	0.003998321232559037	0.27556000858875596	-2.48624	179.14087822809998	1	7.704294224593366e-05	1	0	0	0	0	1	0	-3.2e-16	0	1
58	4763299	0	0.120491	0	1	1413	1	0.812673	0.455096	5.26606	11.5713	12.182364296383371	11.135977693145056	12.206555615733702	13.60477856243795	241.38332922259966	9.4037	0.49997489945568185	374.9794243417584	1.553460322009059	247.275	0.2688644688644688	0.28693528693528686	109.95163511295375	-3.2e-16	0.008302808302808273	5.2704086965923915	0.31452991452991447	0.005814331751076235	0.27883692936771487	0.2798534798534798	0.25030525030525025	0.06422466422466422	0.0036222943698091987	0.2789521834910399	-0.457085	19.2415358170855	1	6.428749520277611e-05	1	0	0	0	0	1	0	-3.2e-16	0	1
59	4779848	0	0.143261	0	1	100042	2	0.724391	0.528694	23.4824	44.4158	46.32400593092501	50.61245987603915	40.42569877666966	51.919422373189754	15488.801843019864	32.1744	0.4221793105905455	7117.580600739153	0.4595307418143993	15515.8	0.2605616605616606	0.2781440781440781	7267.702754334256	-3.2e-16	0.009035409035409003	37.98228574262362	0.3548229548229548	0.005726227761504156	0.2694065562061003	0.2698412698412698	0.06080586080586083	0.29401709401709397	0.003802818805148084	0.269530176430432	-2.68551	1127.1698209386186	1	6.662347978904864e-05	1	0	0	0	0	1	0	-3.2e-16	0	1
60	4893699	1	0.0918527	0	1	305	1	0.501034	0.399207	3.29183	8.24592	6.030722869014069	6.030722869014069	7.639690318596852	9.371990257844244	70.79601167276905	4.13149	0.7685308916107669	107.68668063211139	1.5210840001814954	73.2994	0.26148962148962146	0.2751159951159951	22.039184150539462	-3.2e-16	0.006349206349206327	5.709545276218127	0.283028083028083	0.004603638590201352	0.26873075922256245	0.26959706959706964	0.2442002442002442	0.03882783882783883	0.002613106794379974	0.26881149559812945	-1.37562	5.2965872872867825	1	4.339921336829295e-05	1	0	0	0	0	1	0	-3.2e-16	0	1
61	5002210	1	0.137584	0	1	68801	1	0.599182	0.415488	16.5563	39.8478	37.640025026504894	38.5597621276266	37.3630515299394	45.36545936011342	8874.058629546438	23.8761	0.43851157390802237	4726.989016268014	0.5326749814937402	8891.97	0.263980463980464	0.2805860805860806	5117.94041042935	-3.2e-16	0.008547008547008572	3.221350412628561	0.2952380952380953	0.005143269062421031	0.2726624089482187	0.2732600732600733	0.25103785103785103	0.044200244200244265	0.003546174415905167	0.27274087984991424	-0.401106	661.4525533768967	1	4.2798287859653275e-05	1	0	0	0	0	1	0	-3.2e-16	0	1
62	5004583	0	0.0981196	0	1	7032	1	0.754047	0.531282	9.50596	17.8925	14.621827686263433	21.90254995494946	21.231726474934753	22.92004993794653	1359.2981440800063	13.4918	0.6276335513965667	945.4845913507463	0.6955682206059839	1368.88	0.2625152625152625	0.2754578754578755	512.1283760981929	-3.2e-16	0.006349206349206327	8.580298222490546	0.28376068376068375	0.004245888863599426	0.26980675120606856	0.2710622710622711	0.21709401709401707	0.06666666666666668	0.002798726548581553	0.26986712908989907	-1.60362	99.6929572572057	1	3.258436685084658e-05	1	0	0	0	0	1	0	-3.2e-16	0	1
63	5015072	0	0.0950698	0	1	16115	1	0.715967	0.570086	14.3845	25.2322	29.61693144461941	28.86127889077182	24.65522514505039	30.274154729761424	4174.959569403771	18.0654	0.6847147755586269	1831.2287899569549	0.4386219218449759	4188.88	0.27203907203907207	0.28376068376068375	1244.9444866353292	-3.2e-16	0.0058608058608058955	15.281535145629855	0.348962148962149	0.0037823850616332984	0.27789739270967934	0.2778998778998779	0.20610500610500612	0.14285714285714288	0.0025042721395207236	0.2779456222903632	0.9713855923757663	323.6065362176841	1	2.6808075539461186e-05	1	0	0	0	0	1	0	-3.2e-16	0	1
64	5051783	1	0.110307	0	1	109120	1	0.658076	0.491034	23.6151	48.0925	50.69780854978281	37.60693606387524	52.55077972559557	52.8484206975997	17757.514069241628	31.6485	0.4723879924405287	6967.977178922748	0.3923959824417208	17776.9	0.25915974596971175	0.27234978016609673	7726.73275253096	-3.2e-16	0.006106497313141168	23.6567250322162	0.37811431362970194	0.0045447041323705955	0.26600297830528047	0.2667318026380069	0.1612115290669272	0.21690278456277473	0.0026944344024696894	0.2661005468450954	-1.30117	1258.7744191356055	1	5.191656397929037e-05	1	0	0	0	0	1	0	-3.2e-16	0	1
65	5096358	0	0.120471	0	1	3999	1	0.7648	0.509322	7.30644	14.3454	13.390939868710381	13.263108573077583	16.25462345960301	16.578201280035472	728.4694157838288	10.9714	0.7232169585019471	541.364456477101	0.7431533084949024	733.014	0.26153846153846155	0.2783882783882784	291.58614403640047	-3.2e-16	0.007814407814407787	22.89975046022077	0.2898656898656899	0.006532249141213481	0.26979913476537626	0.27203907203907207	0.16166056166056167	0.12820512820512822	0.0033743898693022597	0.27002734065326645	-3.63114	53.4475221681948	1	0.00012319158012948414	1	0	0	0	0	1	0	-3.2e-16	0	1
66	5126524	1	0.0975674	0	1	91826	5	0.714467	0.635451	25.5945	40.2777	48.60309883499104	47.56668374397214	40.1230559546581	48.67777650875771	18656.18164258357	28.7771	0.603518541790726	5636.489229319897	0.3021244827748867	18678.5	0.26373626373626374	0.2791208791208792	6763.411283184324	-3.2e-16	0.007814407814407842	4.215160272382773	0.3025641025641026	0.004906660837298919	0.2713186858396276	0.2710622710622711	0.25006105006105006	0.05250305250305254	0.003311623120090043	0.2713938897283392	0.29946249801584296	1375.7580810307202	1	4.0814096135387715e-05	1	0	0	0	0	1	0	-3.2e-16	0	1
67	5146043	0	0.117557	0	1	1027	1	0.818351	0.634963	4.98185	7.8459	7.671226584231099	8.781849157045444	10.25910303578617	10.25910303578617	167.38169461349608	6.4207	0.7899570391881323	185.93135091383738	1.1108224907339757	170.031	0.252991452991453	0.27277167277167275	70.80020645207458	-3.2e-16	0.010500610500610519	4.786845374709459	0.2822954822954823	0.006302732942466948	0.26243941063804743	0.2625152625152625	0.21025641025641023	0.07203907203907206	0.004500831931259081	0.2625621018061133	-0.467742	11.721719619123256	1	6.44130487981113e-05	1	0	0	0	0	1	0	-3.2e-16	0	1
68	5153643	1	0.129102	0	1	116944	1	0.701216	0.685114	27.6189	40.3129	45.8111697989784	46.209404258256995	36.3678967858464	49.076644093985735	17673.59689788808	28.2681	0.5728396295039141	5727.973932275896	0.32409780337133093	17688.5	0.2622710622710622	0.2761904761904762	8499.245234830289	-3.2e-16	0.007081807081807057	27.622920393427233	0.41953601953601954	0.004835987744259932	0.2694860618926838	0.2695970695970696	0.1763125763125763	0.24322344322344325	0.002963969924050851	0.26958840418739666	1.5794172737095291	1285.5601013874098	1	5.517011787973161e-05	1	0	0	0	0	1	0	-3.2e-16	0	1
69	5178227	0	0.115112	0	1	4229	1	0.829172	0.43179	6.87018	15.9109	16.783995334817785	14.372990343428757	17.715306722864163	18.436514848219836	758.0804886463633	13.1929	0.6515925317681959	617.046991436246	0.8139597320833989	763.383	0.2622710622710623	0.27936507936507937	312.2879577673716	-3.2e-16	0.009279609279609302	6.985123210914148	0.2874236874236874	0.005463962148389699	0.27165235909619917	0.27277167277167275	0.21098901098901096	0.07643467643467644	0.0038096449502089936	0.2717432569079717	-1.14234	56.37155879933653	1	4.9393472421537985e-05	1	0	0	0	0	1	0	-3.2e-16	0	1
70	5211769	0	0.133042	0	1	38945	3	0.912697	0.526146	14.6491	27.8422	31.074291581198594	39.563840350908166	38.70084339573255	40.103371193676395	6023.488997081422	25.4115	0.5291973777846172	3025.277298747145	0.5022466713582429	6040.1	0.2622710622710623	0.28034188034188035	2877.2746522830034	-3.2e-16	0.008791208791208815	5.184932503471579	0.3069597069597069	0.005822095345763807	0.2716916925672863	0.272039072039072	0.24151404151404152	0.06544566544566541	0.003667736452554592	0.2718096089779598	-0.279924	446.24515672038433	1	6.408772267457418e-05	1	0	0	0	0	1	0	-3.2e-16	0	1
71	5218606	0	0.118527	0	1	4681	1	0.60828	0.467167	7.97399	17.0688	14.898940185083845	19.100169998992712	19.689069412892604	20.196384476092803	906.2987983857229	10.3826	0.679751092911958	666.2672701482157	0.7351518851563685	911.222	0.26593406593406593	0.2786324786324786	347.25193492167847	-3.2e-16	0.006349206349206382	9.026845503086284	0.293040293040293	0.0041284850643441215	0.27230627854426187	0.27277167277167275	0.22124542124542124	0.07179487179487176	0.002701752526641125	0.2723660776698509	-1.44761	67.5974500170857	1	3.25709306341034e-05	1	0	0	0	0	1	0	-3.2e-16	0	1
72	5240218	1	0.121191	0	1	19994	1	0.845343	0.621016	13.0696	21.0455	21.679714004912793	28.254284645562375	21.789417196938203	28.346543703234367	2918.0047165801993	17.7906	0.6459150075738159	1528.8542171392899	0.5239382268480547	2923.41	0.263980463980464	0.27887667887667883	1477.9043526979056	-3.2e-16	0.007570207570207543	9.30074064732234	0.35189255189255186	0.004828559714689449	0.27179865803452874	0.272039072039072	0.23076923076923075	0.12112332112332111	0.003217962392565359	0.2718775328208477	0.3792000328058259	216.09073849005773	1	4.288234338039119e-05	1	0	0	0	0	1	0	-3.2e-16	0	1
73	5243936	0	0.110746	0	1	38002	1	0.723133	0.515226	15.8403	30.7444	34.33360567735242	33.08485226072988	30.23752992714469	36.251403420510606	6801.286776350618	22.2323	0.6425029483165711	2701.902819015455	0.39726347496630937	6807.13	0.26593406593406593	0.27863247863247864	2821.8274122675584	-3.2e-16	0.006105006105006083	4.920271155408514	0.30256410256410254	0.004067752726851366	0.27244199408822317	0.27301587301587305	0.25006105006105006	0.05250305250305248	0.0026124369699173852	0.27249717057206196	-0.613005	505.461505863569	1	3.0067827011989776e-05	1	0	0	0	0	1	0	-3.2e-16	0	1
74	5272915	0	0.144626	0	1	63069	1	0.924346	0.696821	19.3016	27.6996	32.67787469244723	34.43851874919878	27.563264036077246	36.840492626628325	8661.421506387556	25.604	0.5570900493775675	3661.1554790474397	0.4226968375049569	8678.12	0.2698412698412699	0.28449328449328454	4844.655948333313	-3.2e-16	0.007570207570207543	9.786549653641936	0.3433455433455434	0.004592897996747591	0.2770894160515051	0.27692307692307694	0.17997557997557997	0.16336996336996343	0.003155095166525242	0.27715549763059916	-0.184191	666.6114443863794	1	3.6625379100893136e-05	1	0	0	0	0	1	0	-3.2e-16	0	1
75	5290440	1	0.119067	0	1	2624	1	0.574154	0.456542	5.89565	12.9137	9.544224649453758	12.860118821371609	13.326806060179049	14.738325927165176	374.12368239010476	7.41447	0.7425680790500052	338.13592553684737	0.9038078620862809	377.136	0.2713064713064713	0.28424908424908424	202.66038848412475	-3.2e-16	0.006837606837606869	17.908731829047788	0.3047619047619048	0.004430759153173736	0.27783408156883765	0.2783882783882784	0.20366300366300366	0.10109890109890113	0.0028107045955350174	0.2779089414856411	-1.94175	29.12748258516412	1	4.160287646995046e-05	1	0	0	0	0	1	0	-3.2e-16	0	1
76	5291209	1	0.126976	0	1	66504	1	0.484092	0.357079	17.1015	47.8928	49.66155402172881	49.39197371024683	28.525823572223693	51.102513270150816	11085.0679973464	23.1845	0.54140482868696	4440.728692351665	0.40060455140326695	11099.1	0.26405372405372407	0.2810744810744811	4941.660777176967	-3.2e-16	0.008547008547008517	9.474197956398639	0.3013431013431013	0.005711388240302637	0.27246981536046855	0.27326007326007323	0.21807081807081807	0.08327228327228325	0.0035580054508915385	0.272591670510314	-1.59811	824.7286045824742	1	6.641854903580193e-05	1	0	0	0	0	1	0	-3.2e-16	0	1
77	5304252	0	0.125485	0	1	97613	1	0.496754	0.422065	20.3371	48.1849	51.687218706156635	44.368847241545666	32.604251738773456	51.96031468992201	13425.692665201526	23.9361	0.5243164835307729	5210.128252388096	0.38807146732119013	13431.3	0.26373626373626374	0.2796092796092796	7222.725776901162	-3.2e-16	0.008302808302808329	3.3502331569966	0.29426129426129427	0.004976938384860141	0.2719437240433419	0.27228327228327226	0.25006105006105006	0.04420024420024421	0.003442272692089277	0.2720174299357666	-0.426935	993.8273664620533	1	4.0093142298392725e-05	1	0	0	0	0	1	0	-3.2e-16	0	1
78	5313289	1	0.0870503	0	1	78533	4	0.697435	0.667345	30.1735	45.2142	51.80842837748134	52.74647324928485	42.617637289245344	57.308221434774296	26392.745658111326	31.534	0.391806722949577	10941.292350036265	0.414556806319757	26428.2	0.2583638583638584	0.27448107448107445	5566.938627081778	-3.2e-16	0.007814407814407842	3.1222110221681354	0.28644688644688643	0.0049623711211108	0.266169680782646	0.2661782661782662	0.2424908424908425	0.04395604395604394	0.0033712476007346586	0.2662454058991445	-0.119893	1873.4031676146676	1	4.0317194464541137e-05	1	0	0	0	0	1	0	-3.2e-16	0	1
79	5316092	0	0.11103	0	1	59138	1	0.761385	0.662792	22.434	33.8478	34.11456298866345	40.99031246688804	37.97352124286442	41.99367788623444	10902.601254123758	25.7712	0.461854026789959	5148.327223197064	0.47221090666319476	10922.9	0.262026862026862	0.27472527472527475	4269.234660750997	-3.2e-16	0.006349206349206327	31.125204315225	0.37289377289377285	0.004196501388833802	0.26861249309421376	0.2686202686202686	0.17753357753357754	0.1953601953601953	0.0027258978724710474	0.26868393299228455	1.54290522610419	788.532566278096	1	3.838440191340672e-05	1	0	0	0	0	1	0	-3.2e-16	0	1
80	5323584	0	0.114351	0	1	102729	3	0.803901	0.702578	26.0711	37.1079	47.136945684810904	48.073268137607556	42.02082308515513	48.0959389787404	17412.519581091372	29.831	0.5629600148235224	5770.954544722939	0.33142558822961743	17420.2	0.2627594627594627	0.2781440781440781	7550.449906240821	-3.2e-16	0.0073260073260073555	5.271853579992455	0.30256410256410254	0.004920024833728592	0.2710229224202882	0.2713064713064713	0.25006105006105006	0.05250305250305248	0.0031344984085223656	0.2711064717419026	0.23964979050573165	1280.3597788858415	1	4.529454310944451e-05	1	0	0	0	0	1	0	-3.2e-16	0	1
81	5324804	0	0.115632	0	1	36711	1	0.712336	0.538216	17.4393	32.402	34.81981737116473	41.183562451567546	30.84469612316944	42.548885512969285	7621.481998684111	23.0811	0.5769441355834574	3246.210264704296	0.4259290076739368	7630.67	0.26544566544566545	0.28351648351648356	2774.0884041260597	-3.2e-16	0.008547008547008572	12.814990284317421	0.3829059829059828	0.005745901194400433	0.274775922777884	0.2754578754578755	0.1448107448107448	0.23809523809523803	0.0036955496331971373	0.27489196206378985	-1.2574	576.6161661213847	1	6.378306884240661e-05	1	0	0	0	0	1	0	-3.2e-16	0	1
82	5356535	0	0.101926	0	1	1905	1	0.972062	0.128681	2.70383	21.0119	19.259934596260624	20.902406003029157	23.853512426563693	23.853512426563693	392.2574902013974	20.4249	0.40751927861777215	635.8921481863803	1.6211090012835527	401.667	0.2678876678876679	0.2771672771672772	141.52293994433188	-3.2e-16	0.004884004884004867	3.463741297949481	0.28424908424908424	0.002960809789751446	0.27253593300837387	0.27277167277167275	0.25836385836385833	0.025885225885225904	0.0020357267419041387	0.2725623913687023	-0.381072	29.83991573122849	1	1.4422407880766458e-05	1	0	0	0	0	1	0	-3.2e-16	0	1
83	5373401	1	0.12955	0	1	788	1	0.491323	0.212868	2.71788	12.768	7.930577716787149	13.855025890361253	11.008482350205458	14.405008590153463	121.14913924848774	6.27318	0.5786139392038705	204.63289788826566	1.6890990654794933	124.25	0.25438339438339436	0.28376068376068375	58.44384572150139	-3.2e-16	0.011965811965811923	3.205403104392158	0.2957264957264957	0.008257990960456893	0.27212956248489234	0.2742368742368742	0.24273504273504276	0.052991452991452914	0.005508946353849639	0.2723367711225545	-0.819791	9.215299267068952	1	0.00011281812723965259	1	0	0	0	0	1	0	-3.2e-16	0	1
84	5394094	0	0.143776	0	1	1080	1	0.696281	0.377939	3.86243	10.2197	8.046404719860094	10.152546004731482	10.559971613990319	11.659148873268396	178.47887742952744	7.11581	0.7201782853731302	212.8638857662395	1.1926558976161703	181.689	0.2588522588522588	0.27081807081807074	75.95509685267925	-3.2e-16	0.005616605616605597	5.850017239651315	0.2776556776556776	0.003797842227883382	0.26514403292181066	0.2656898656898657	0.2427350427350427	0.03492063492063491	0.002411473735091707	0.26519576426125363	-1.26793	12.777987986474475	1	2.7435188068199266e-05	1	0	0	0	0	1	0	-3.2e-16	0	1
85	5396303	0	0.0973108	0	1	48339	1	0.578861	0.380134	19.0854	50.207	50.32628883404186	34.05374550269385	49.34414829240772	50.8150944540095	11586.83375653497	29.0629	0.4537035924694078	5457.852028373691	0.4710391244972738	11617.1	0.2642246642246643	0.2781440781440782	3557.7014912316026	-3.2e-16	0.007081807081807112	3.8766465853679235	0.2942612942612943	0.004444189139432992	0.27122932991486326	0.2715506715506716	0.2500610500610501	0.04420024420024421	0.0029693571305539498	0.27129133457055027	-0.433176	855.007896921506	1	3.363880700443617e-05	1	0	0	0	0	1	0	-3.2e-16	0	1
86	5396366	1	0.130122	0	1	85099	1	0.780729	0.609014	22.4064	36.7913	39.97299027260783	43.01162585019019	36.062445840513924	43.246386649947404	14884.478913185498	28.7241	0.6052218083036247	4834.94990939158	0.32483165434219624	14892.3	0.2605616605616606	0.2788766788766789	6187.392160367106	-3.2e-16	0.00952380952380949	5.463278851139064	0.3147741147741148	0.0057925450443531675	0.26953970051773785	0.2693528693528694	0.17191697191697194	0.14285714285714288	0.003951131222628216	0.26964451657256966	-0.275964	1082.793609624378	1	5.6515162462978736e-05	1	0	0	0	0	1	0	-3.2e-16	0	1
87	5408184	0	0.13234	0	1	46349	1	0.936484	0.484031	13.8474	28.6085	30.975516547613584	32.63473727960215	32.316989608916415	34.82042594690908	6760.833106489834	26.7914	0.6300880428530288	2744.203812009745	0.4058972864417462	6776.89	0.26568986568986575	0.2803418803418804	3458.078900114945	-3.2e-16	0.007570207570207599	4.834683220476167	0.3025641025641026	0.0048032868719042575	0.2730739343913307	0.27301587301587305	0.2500610500610501	0.05250305250305248	0.0032294121104883156	0.2731475218805105	0.30643974804949636	505.6205578653372	1	4.0195065503172335e-05	1	0	0	0	0	1	0	-3.2e-16	0	1
88	5428070	0	0.103443	0	1	1262	1	0.626722	0.445163	5.00273	11.238	11.606858403411382	11.02221223019465	10.336089002633507	13.44145577370329	254.72766623620225	7.04309	0.695547068631104	279.38838311755904	1.0968120865932542	258.569	0.26544566544566545	0.2847374847374847	95.9531786135449	-3.2e-16	0.010256410256410164	4.535975926226115	0.29059829059829057	0.00625518832600893	0.2756221591403841	0.27692307692307694	0.24273504273504273	0.04786324786324783	0.004284975504272263	0.2757401487745883	-1.01705	19.65970581634726	1	6.505503702484035e-05	1	0	0	0	0	1	0	-3.2e-16	0	1
89	5436640	1	0.0982693	0	1	8123	2	0.55524	0.5402	11.3143	20.9447	15.21205433660541	23.62961313172539	20.447366648457336	23.992353590623594	1528.6731548649084	11.6293	0.5932538864861953	1081.7327003251567	0.7076285057290428	1534.75	0.26691086691086685	0.27789987789987786	603.7514624135868	-3.2e-16	0.00586080586080584	21.697291763321733	0.2923076923076923	0.0037273831678337707	0.2725770461089924	0.27326007326007323	0.18827838827838825	0.10402930402930408	0.002370246290800374	0.27262825966721116	-2.291	114.07213753862158	1	2.7921903668557125e-05	1	0	0	0	0	1	0	-3.2e-16	0	1
90	5438779	0	0.107474	0	1	2780	1	0.875355	0.702305	7.91037	11.2634	14.117100792657077	13.490120308850681	11.072793428172428	14.931457604952575	557.8186516338585	9.85951	0.7232487282107609	453.09764010290763	0.8122669236243327	561.395	0.26062530532486566	0.276990718124084	201.7707022489809	-3.2e-16	0.007816316560820713	4.518677120161213	0.2882266731802638	0.005193256844163199	0.2693172672414096	0.27039570102589155	0.2427943331704934	0.045432340009770394	0.003362231481579563	0.26940562224681686	-0.941056	40.745683168049055	1	4.759886381372688e-05	1	0	0	0	0	1	0	-3.2e-16	0	1
91	5458412	1	0.117365	0	1	46163	1	0.41278	0.283921	14.8819	52.4156	46.444002356630975	53.051638237972114	26.739310223193083	53.11472015947771	8638.857038721731	21.6361	0.564675631223814	3605.6973429909717	0.4173812955613509	8656.53	0.2652014652014652	0.2805860805860806	3442.688331253607	-3.2e-16	0.007570207570207543	5.179031892705384	0.29890109890109895	0.0050264285799307955	0.2730034204591751	0.2735042735042735	0.24273504273504273	0.056166056166056216	0.0032498359637775573	0.2730875124337516	-0.735498	645.5762815916523	1	4.592186484529608e-05	1	0	0	0	0	1	0	-3.2e-16	0	1
92	5485266	1	0.105551	0	1	3500	1	0.656267	0.42787	6.63217	15.5004	13.806462968726692	11.629555943708654	15.572274321339915	17.12328301085155	676.7007235680172	10.1724	0.711390529307441	523.9708652336842	0.774302209211423	681.324	0.2656898656898657	0.2769230769230769	257.25612777129254	-3.2e-16	0.005372405372405409	8.232756401661256	0.28473748473748467	0.003904393750467231	0.2710522239665096	0.27155067155067153	0.24273504273504268	0.04200244200244199	0.00233191968885046	0.27111206316170783	-1.70865	50.07850638047903	1	3.2442674606962555e-05	1	0	0	0	0	1	0	-3.2e-16	0	1
93	5506919	1	0.106634	0	1	21269	1	0.393993	0.327989	11.7387	35.7898	37.21365666233641	38.93629548075762	17.03595835147307	40.12334435232021	3484.574170597834	14.1009	0.5595467902112612	1986.4647266323045	0.570073882597682	3493.08	0.2698412698412699	0.28595848595848594	1644.3591585676568	-3.2e-16	0.008302808302808329	5.773927890114705	0.3013431013431014	0.005304673128592744	0.2779583991582675	0.2783882783882784	0.24273504273504273	0.05860805860805865	0.0034828382225116383	0.27805122011672573	-0.879676	270.0586882643221	1	5.160934577309622e-05	1	0	0	0	0	1	0	-3.2e-16	0	1
94	5517642	1	0.0976362	0	1	64917	1	0.707962	0.474796	20.1642	42.4692	53.13475969634456	41.09851408894992	44.94953835730859	53.23310877291413	13184.84328666347	30.0666	0.5418951911124013	4980.643709826445	0.3777552452871692	13204.9	0.26593406593406593	0.28351648351648356	4908.288929797647	-3.2e-16	0.009035409035409059	4.10205177393035	0.3013431013431013	0.005530439284977069	0.2748777903175056	0.2752136752136752	0.24273504273504276	0.058608058608058566	0.0038227959783522464	0.2749703326810588	-0.465941	998.4041893166514	1	5.0884244897560946e-05	1	0	0	0	0	1	0	-3.2e-16	0	1
95	5520060	0	0.112823	0	1	61476	2	0.934882	0.766164	21.5575	28.137	34.97281653849933	33.24589233412724	37.95783665175414	38.33635794275901	9754.290531364895	26.3048	0.5739954368135365	3846.267417495903	0.39431544561116366	9773.35	0.2669108669108669	0.28034188034188035	4606.27178240834	-3.2e-16	0.006837606837606869	4.667214948177522	0.3013431013431013	0.0042640580805993	0.2736731274306914	0.27350427350427353	0.242979242979243	0.05836385836385832	0.002921707982236755	0.27372973596599404	0.3466249534967451	732.2971134835833	1	3.0987674317374094e-05	1	0	0	0	0	1	0	-3.2e-16	0	1
96	5543724	1	0.102001	0	1	7744	1	0.551786	0.544653	11.5787	21.2588	17.751263641253868	20.464914676247002	22.8691549702641	23.5834244907682	1763.7367884839716	11.7303	0.6537013292827762	1079.925854689199	0.6122942276536935	1775.25	0.26398046398046393	0.28034188034188035	575.2233973650822	-3.2e-16	0.0073260073260073	31.76664904644586	0.295970695970696	0.005621859110190248	0.2723879971039062	0.27350427350427353	0.14847374847374845	0.14749694749694753	0.0031402864695435307	0.27254335592359297	-3.75218	131.86510780179188	1	8.465989181670172e-05	1	0	0	0	0	1	0	-3.2e-16	0	1
97	5547764	0	0.0951576	0	1	108637	1	0.782831	0.623251	23.2857	37.3617	45.775810309112735	44.79445577445747	34.95682194700722	45.86236153410406	16560.04135384705	29.2479	0.6409081551968057	4902.255450194655	0.29602917924210476	16570.3	0.2669108669108669	0.2835164835164835	8207.47433974247	-3.2e-16	0.009035409035409003	4.594497484881408	0.30622710622710625	0.005436291747526956	0.2747713625002209	0.2744810744810745	0.2427350427350427	0.06349206349206354	0.0037602379648363055	0.2748627483895603	-0.321697	1251.8821473828928	1	5.022880203492888e-05	1	0	0	0	0	1	0	-3.2e-16	0	1
98	5580150	1	0.112187	0	1	312290	1	0.788033	0.545758	30.2478	55.4236	64.86861777561809	56.65793175786689	53.44954633957383	65.02395142703796	44861.68319698574	43.6756	0.45148735265133516	13523.493963359555	0.3014486528287062	44884.1	0.2673992673992674	0.2871794871794872	24116.194679535638	-3.2e-16	0.01025641025641022	7.423852249431634	0.326007326007326	0.0062487778449928436	0.27777509328759764	0.2783882783882784	0.136996336996337	0.189010989010989	0.004343883264504747	0.27789155674929755	-0.65055	3466.114151871506	1	6.47148616144549e-05	1	0	0	0	0	1	0	-3.2e-16	0	1
99	5616404	1	0.0887518	0	1	63185	1	0.91978	0.795132	23.3671	29.3877	35.84867078802239	33.955749672051375	36.0547302973236	36.11583553875697	10612.76397438303	27.0303	0.5792907189459496	4031.5608987623714	0.3798785037049451	10629.7	0.2732600732600733	0.29572649572649573	5142.3151056188435	-3.2e-16	0.011721611721611735	5.885855572917043	0.3467643467643468	0.0070667368939318015	0.28513264197049903	0.28620268620268624	0.18241758241758244	0.16434676434676437	0.004862673319598863	0.28528067129893964	-0.910302	865.0958706525038	1	8.443789969683088e-05	1	0	0	0	0	1	0	-3.2e-16	0	1
100	5616995	1	0.107278	0	1	100833	2	0.679054	0.528018	23.2424	44.0181	46.089092519124236	49.82568158931483	38.82259337168907	55.1244144607768	18307.240170416007	29.8907	0.5950845644335268	5644.871044254445	0.30834090729723423	18341.8	0.2622710622710623	0.27765567765567767	7389.486346522831	-3.2e-16	0.007570207570207543	9.967342437105371	0.34407814407814413	0.005055912103329369	0.2706189262733251	0.27106227106227104	0.16336996336996334	0.1807081807081808	0.0032344679660280874	0.27071092400708513	-0.184544	1344.167456006201	1	4.980111944242508e-05	1	0	0	0	0	1	0	-3.2e-16	0	1
101	5655065	0	0.121046	0	1	1828	1	0.506634	0.410745	5.8324	14.1995	9.673796885128246	12.192829847103736	16.81925289858043	17.27980921838941	326.7107208562341	7.19398	0.596918350047595	384.30684380676354	1.1762908875459708	329.975	0.26031746031746034	0.2818070818070818	135.30968455232195	-3.2e-16	0.009768009768009733	3.8407279136552797	0.2935286935286936	0.006453255473480624	0.2719358079314315	0.27313797313797317	0.242979242979243	0.05054945054945059	0.004266356739874175	0.27206729899382504	-0.823337	24.424950271514575	1	7.153154647492054e-05	1	0	0	0	0	1	0	-3.2e-16	0	1
102	5657101	1	0.11234	0	1	3164	1	0.557551	0.504826	8.19231	16.228	17.354143269108285	11.436005544218986	15.113603822643112	18.166686953969297	705.4811436991248	9.04793	0.7006426606101325	546.9880280112826	0.7753403941361235	710.543	0.2637362637362637	0.28253968253968254	237.75658894896983	-3.2e-16	0.009279609279609358	4.304713010166195	0.29499389499389495	0.00597230790907761	0.27401181484620163	0.27496947496947494	0.2427350427350427	0.05225885225885224	0.003908338728854131	0.27412462039370983	-0.938255	53.39328824258025	1	6.18328306864226e-05	1	0	0	0	0	1	0	-3.2e-16	0	1
103	5676561	0	0.104997	0	1	23904	1	0.665369	0.428093	13.5048	31.5463	30.71393500450691	27.828590679780998	31.007973906735366	37.25630693106549	5128.503599185403	20.99	0.505926318588441	2842.6537395703517	0.5542852187959605	5148.32	0.2664224664224664	0.28449328449328454	1829.2930128615112	-3.2e-16	0.00879120879120876	4.000105301311124	0.3238095238095238	0.0056267648901298485	0.27653817345082404	0.27765567765567767	0.2532356532356533	0.07057387057387055	0.0037360897247938484	0.2766345039899289	-0.66601	393.9835293308089	1	5.328742223592621e-05	1	0	0	0	0	1	0	-3.2e-16	0	1
104	5764543	0	0.244918	0	1	8284	1	0.851982	0.578734	13.2361	22.8708	28.0658723740498	28.667990810865277	23.178688031867356	29.017916019168293	4004.7814115448095	19.4855	0.7679265446668787	1588.1212448558908	0.3965562865123485	4019.68	0.5077932731747333	0.519442165709598	2183.604639448815	-3.2e-16	0.005414273995077878	11.865775988310991	0.5515996718621821	0.0038057325411484013	0.5133838756942329	0.5132075471698113	0.4398687448728466	0.11173092698933546	0.0023112236820452105	0.5134131157814336	-0.0750931	1059.560188033399	1	3.0023633568049522e-05	1	0	0	0	0	1	0	-3.2e-16	0	1
105	5775472	0	0.327858	0	1	955	1	0.580797	0.453331	5.61661	12.3896	10.524066214907526	10.839126941247889	14.345307412868458	14.82782757065759	325.6279790338111	7.19587	0.7248541420917937	315.77759206584784	0.9697495682121946	331.972	0.5077932731747333	0.5156685808039376	250.72702325296552	-3.2e-16	0.003281378178835115	4.530194801458284	0.5181296144380639	0.0023014318824958815	0.5123789562296792	0.5130434782608695	0.4989335520918785	0.019196062346185427	0.0015228062018867534	0.5123879249213427	-1.11371	87.15637456207754	1	9.190818183961624e-06	1	0	0	0	0	1	0	-3.2e-16	0	1
106	5787065	0	0.153452	0	1	15454	1	0.65501	0.489507	9.99674	20.422	19.001065736545595	18.178032883844672	19.633312433012552	24.05435835768931	1902.0675057104875	13.3766	0.7664080136161245	968.6674465709367	0.509270803303643	1907.55	0.2593406593406593	0.2742368742368742	1102.030621339046	-3.2e-16	0.007814407814407787	5.393489860078676	0.3013431013431014	0.0048553356955994146	0.26696203297730403	0.26691086691086685	0.2427350427350427	0.05860805860805868	0.003259843027469983	0.26704003552026484	0.23063284363898695	136.02811898311535	1	4.1653519289105845e-05	1	0	0	0	0	1	0	-3.2e-16	0	1
107	6011577	0	0.165378	0	1	50510	1	0.906212	0.551203	14.6559	26.589	29.1891341738691	32.438861011367955	28.1277125428042	35.50563800205774	5389.393396785263	24.0952	0.5699828670644231	2608.048000495197	0.4839223653724889	5395.05	0.2603174603174603	0.29694749694749695	3977.610315507311	-3.2e-16	0.019780219780219765	6.966256400146221	0.35531135531135527	0.012136405984934411	0.2801687258824459	0.28253968253968254	0.14749694749694747	0.2078144078144078	0.008310295396017926	0.28062246319262046	-1.33175	424.8546102048198	1	0.0002544518857005094	1	0	0	0	0	1	0	-3.2e-16	0	1
108	6012955	0	0.118391	0	1	65002	1	0.78481	0.481582	18.4935	38.4015	40.40508593482269	42.55059389023228	37.63299627657146	45.7552364344184	11809.554757848025	30.1379	0.49857568637657096	5030.085627616842	0.42593355386866766	11824	0.26886446886446885	0.2832722832722833	4968.732743078384	-3.2e-16	0.0073260073260073	26.793599718884344	0.3584859584859585	0.004894548901553314	0.2763792071167228	0.2771672771672772	0.1474969474969475	0.210989010989011	0.0030212308136401953	0.27647728697080687	-1.68556	903.825859828693	1	5.422408426948053e-05	1	0	0	0	0	1	0	-3.2e-16	0	1
109	6059535	0	0.09048	0	1	32075	1	0.618203	0.465603	17.6804	37.9732	38.70260423872816	32.32845578440658	36.759360075103366	38.99019822522044	6934.982464228605	23.4752	0.515629003667816	3410.7013880531545	0.49181110487963364	6956.88	0.26544566544566545	0.2864468864468865	2475.556755684961	-3.2e-16	0.009523809523809545	7.378580431824432	0.32112332112332115	0.006551283257396922	0.27767259466090327	0.2796092796092796	0.19780219780219782	0.12332112332112333	0.0041755859362256845	0.2778133499076394	-1.49845	536.9337686131739	1	7.81875611861573e-05	1	0	0	0	0	1	0	-3.2e-16	0	1
110	6076476	1	0.1038	0	1	12205	1	0.77364	0.518495	10.4851	20.2221	18.153171079698296	21.49427471052859	23.43390483493923	26.047150986003942	2177.4730875650325	15.6446	0.6391250478662821	1271.1598007787431	0.5837775024812005	2186.23	0.273015873015873	0.28888888888888886	965.9110221375422	-3.2e-16	0.008547008547008572	4.269720545444926	0.3062271062271062	0.005110988190926858	0.2812424100093088	0.28205128205128205	0.2532356532356532	0.05299145299145297	0.0035228469098589816	0.28131939131409994	-0.79028	173.0193837005537	1	4.3306741491534726e-05	1	0	0	0	0	1	0	-3.2e-16	0	1
111	6176737	0	0.319828	0	1	76228	1	0.702101	0.664314	32.0515	48.2475	53.04606780149015	55.39446617650302	44.4748977375704	61.77227308213036	32444.1603351033	33.8746	0.6367040852548341	7726.287195808429	0.2381410742644152	32495.7	0.5081214109926169	0.5138638228055783	19914.343459700485	-3.2e-16	0.002789171452009742	14.123110474094764	0.5338802296964724	0.0020141569058945014	0.5111137874317981	0.5112387202625102	0.49122231337161604	0.04265791632485638	0.0012044954114497734	0.5111233644776124	0.0687955023919512	8489.418216128755	1	9.79001203701866e-06	1	0	0	0	0	1	0	-3.2e-16	0	1
112	6188937	1	0.319214	0	1	602	1	0.567684	0.362335	4.55783	12.5791	9.971099905400726	9.229442527180739	12.790397192666479	14.945816370915816	262.01573447910533	7.14093	0.7149289640432425	276.9743045319037	1.0570903502514322	268.788	0.5066447908121411	0.5120590648072191	156.23789367284877	-3.2e-16	0.003076292042657802	7.252370705424661	0.5138638228055784	0.001790986140957056	0.5094366876613095	0.5097621000820345	0.49450369155045126	0.019360131255127144	0.0012334682989178802	0.5094422291473482	-1.392	69.75879545156478	1	5.64610329263027e-06	1	0	0	0	0	1	0	-3.2e-16	0	1
113	6204927	0	0.330037	0	1	4594	1	0.812654	0.592234	10.8366	18.2978	19.03494069998859	18.958634932620814	18.992813322622485	21.34760344011233	1359.419190521617	14.8698	0.5572870338382556	1064.8966238527723	0.7833467640280738	1369.12	0.5064807219031994	0.5182936833470057	1206.9910557006542	-3.2e-16	0.006726825266612058	4.804325526624502	0.5287940935192781	0.00402828548451621	0.512546878744362	0.5132075471698112	0.49122231337161604	0.03757178014766205	0.0027342468821634058	0.5125739497070608	-0.886962	359.7110143300114	1	2.7751007708677547e-05	1	0	0	0	0	1	0	-3.2e-16	0	1
114	6216605	0	0.150531	0	1	62003	1	0.651274	0.479809	18.5036	38.5645	39.85709641140951	31.97417839107958	39.50266778363109	41.418995168693364	8820.742976605383	25.116	0.5624016404198444	3670.9149624536717	0.4161684534046365	8834.76	0.26886446886446885	0.2862026862026862	4799.207180143151	-3.2e-16	0.009035409035409059	7.568747007931899	0.3499389499389499	0.005571297051111805	0.2781170244292996	0.2788766788766789	0.1675213675213675	0.1824175824175824	0.0037828810706403895	0.2782136267759346	-0.52636	683.8353843112811	1	5.374284641136863e-05	1	0	0	0	0	1	0	-3.2e-16	0	1
115	6264803	0	0.321153	0	1	38639	1	0.802635	0.613075	26.465	43.1676	47.39464376643859	45.24836257447034	43.40741193702645	47.99786064332089	16861.829280873673	34.6478	0.461229848210226	6894.506390382937	0.4088824691282669	16915.4	0.5084495488105005	0.5171452009844135	10155.781113636227	-3.2e-16	0.004429860541427355	11.513933415666807	0.5473338802296965	0.0028441102142359284	0.5126619572207698	0.5127153404429861	0.46661197703035273	0.0807219031993438	0.0018829568211283186	0.512676873261451	-0.935167	4445.993823513204	1	1.5293995707408025e-05	1	0	0	0	0	1	0	-3.2e-16	0	1
116	6338223	0	0.317756	0	1	15952	1	0.793646	0.599635	17.1781	28.6476	32.24454733503494	36.77241945862835	28.188951467417137	38.76349179955459	6783.356880869379	22.736	0.6690476662769027	2590.1416090442135	0.38183773234001683	6800.28	0.5084495488105005	0.5166529942575883	4190.069076025549	-3.2e-16	0.004265791632485638	10.02288888450208	0.5417555373256768	0.002701243519593644	0.5124974287094262	0.5127153404429861	0.47497949138638235	0.06677604593929448	0.0018105732301185483	0.5125107991147352	-1.23267	1786.212476089537	1	1.370477545120142e-05	1	0	0	0	0	1	0	-3.2e-16	0	1
117	6341966	0	0.325481	0	1	39017	1	0.797077	0.647521	25.0718	38.7196	40.38285885188524	42.13955452922247	38.42207848244211	49.199292617400445	15718.8535601611	30.8625	0.5579644977327625	5438.654495739137	0.34599562079534996	15754.7	0.5054963084495488	0.5130434782608696	10115.959538184381	-3.2e-16	0.0034454470877768317	20.9510794942897	0.5337161607875308	0.0025826331141388286	0.5091702796385237	0.5094339622641509	0.44216570959803114	0.09155045118949967	0.001489772931489681	0.5091861766866356	-2.35937	4084.7229558086306	1	1.6188861581299762e-05	1	0	0	0	0	1	0	-3.2e-16	0	1
118	6411656	1	0.104146	0	1	120714	1	0.656075	0.571411	28.3309	49.5806	58.75755813354895	53.66262808277299	40.28207427395591	59.528418167343986	24524.91049695524	32.5286	0.5406919497314008	7549.864809491833	0.3078447446496959	24554.7	0.2634920634920635	0.28253968253968254	9085.674311714607	-3.2e-16	0.009035409035409003	10.713718612590903	0.34065934065934067	0.006000234823495855	0.2742265146311073	0.2757020757020757	0.14114774114774115	0.19951159951159952	0.0039310141271741645	0.2743467134639131	-1.56716	1848.1339271843808	1	6.593786172551763e-05	1	0	0	0	0	1	0	-3.2e-16	0	1
119	6469676	0	0.329887	0	1	118915	1	0.525909	0.431138	28.2841	65.6033	81.91517977272082	80.8811407271111	45.12274134779076	83.94315114085705	36571.07758506793	34.5014	0.4676948532341559	11392.351386676772	0.31151259790409624	36582.6	0.5063166529942577	0.5145200984413454	30974.62284261835	-3.2e-16	0.004265791632485749	7.728518452256996	0.5356849876948319	0.002683092861923961	0.5103568666060029	0.5104183757178015	0.45315832649712884	0.08252666119770302	0.00180735487752218	0.5103694772021788	-0.47258	9528.926315805566	1	1.2871967727930804e-05	1	0	0	0	0	1	0	-3.2e-16	0	1
120	6483471	1	0.319563	0	1	16393	1	0.684417	0.391694	13.6698	34.8991	28.998357132421845	34.055223148965794	31.828113259521068	38.98361743274957	5972.691614460248	23.8855	0.556797740515277	2859.126612805147	0.47869985550284033	5997.75	0.49926168990976216	0.5136997538966366	4220.707743069974	-3.2e-16	0.007054963084495491	11.167513026057065	0.526825266611977	0.004647475174046598	0.5073756596022023	0.508777686628384	0.4296964725184577	0.09712879409351932	0.003008174683130573	0.5074151397234979	-1.84822	1544.2424419811464	1	4.0064063847141476e-05	1	0	0	0	0	1	0	-3.2e-16	0	1
121	6560376	1	0.127194	0	1	9124	1	0.637158	0.459935	9.00666	19.5825	17.310142056916902	20.862096386097114	20.667719209181502	22.162641575808074	1328.5639792210047	12.4771	0.6554571704375184	891.650767924408	0.6711387497102111	1334.06	0.2700854700854701	0.285958485958486	711.5750346248516	-3.2e-16	0.006837606837606813	7.280025604113275	0.308913308913309	0.004893010639267449	0.2791857297556552	0.2803418803418804	0.22148962148962154	0.08742368742368745	0.003069017729132394	0.27926577393740837	-1.2341	104.04243985240039	1	4.47007936619007e-05	1	0	0	0	0	1	0	-3.2e-16	0	1
122	6657760	1	0.102583	0	1	1103155	1	0.72687	0.481927	48.1065	99.8213	104.25403655440854	121.80291487399691	83.35065343791752	124.7728056426456	222725.96080284895	72.5571	0.5631445633328378	31553.300207500713	0.14166871295004022	222772	0.26324786324786326	0.2830280830280831	82910.15270852065	-3.2e-16	0.009768009768009733	34.371461799412884	0.7785103785103785	0.0062195148605066015	0.27401623810813824	0.27472527472527475	0.06446886446886448	0.7140415140415141	0.004148297812633185	0.27414831988101124	0.03135430563979785	16742.92043404438	1	7.240254664538039e-05	1	0	0	0	0	1	0	-3.2e-16	0	1
123	6679936	0	0.338155	0	1	23865	1	0.698984	0.425804	14.332	33.6587	37.54237390613958	36.72049484774164	31.843260302463683	37.87431537159243	7103.302098477229	23.5269	0.6628560021811646	2695.9083354146114	0.37952888643051613	7112.32	0.5043478260869566	0.513371616078753	6187.649800149533	-3.2e-16	0.004265791632485638	17.216404269596563	0.5634126333059886	0.0031824415022036687	0.5091683445660209	0.5095980311730928	0.44922067268252663	0.11419196062346193	0.001829809822976489	0.5091926705940467	-0.401995	1844.061540819481	1	2.477267859519796e-05	1	0	0	0	0	1	0	-3.2e-16	0	1
124	6728226	0	0.112813	0	1	99322	1	0.684087	0.538553	22.8032	42.3415	49.63878043258898	49.94463404222842	35.675020136891	50.979345971735185	18889.066458792924	28.9652	0.6873271643381993	4990.31100647122	0.2641904520457766	18907.2	0.2642246642246642	0.2810744810744811	7411.365546058877	-3.2e-16	0.007814407814407842	14.636640823547143	0.3755799755799756	0.006041032595403119	0.2730027928795573	0.2737484737484737	0.15653235653235653	0.21904761904761905	0.003384644512236927	0.27316584008096173	-1.17574	1410.8435844066046	1	8.905126709910147e-05	1	0	0	0	0	1	0	-3.2e-16	0	1
125	6754096	0	0.106792	0	1	36166	1	0.782004	0.725081	18.6802	25.7629	25.913115034519418	29.60428793640497	27.081448376913045	29.708022307809372	6219.404247925469	20.1467	0.6788663485909212	2409.160314613376	0.38736191097675804	6230.54	0.27399267399267396	0.2881562881562882	2869.496139220975	-3.2e-16	0.006837606837606813	12.34393541722225	0.3431013431013431	0.004878910765633059	0.2815847722113275	0.2825396825396826	0.20488400488400488	0.13821733821733823	0.0029167353601443095	0.2816777762042881	-0.833108	494.34618696473535	1	5.238566608775832e-05	1	0	0	0	0	1	0	-3.2e-16	0	1
126	6783208	1	0.133557	0	1	41798	1	0.8806	0.695339	17.5337	25.216	28.541400838690667	26.88472173268331	27.426304229631253	29.889447108708758	5491.639712080813	22.2052	0.5951647374526514	2529.190976556096	0.4605529694514084	5500.72	0.26275946275946277	0.28620268620268613	3169.9623344231395	-3.2e-16	0.011721611721611735	5.335595915952206	0.33699633699633696	0.007498247477815957	0.2752119517084347	0.27619047619047615	0.1912087912087912	0.14578754578754577	0.004984527153107309	0.2753907191505318	-0.749368	417.17489135898234	1	9.842983108125496e-05	1	0	0	0	0	1	0	-3.2e-16	0	1
127	6877120	0	0.103193	0	1	16700	1	0.758627	0.504187	13.2968	26.3728	23.42900439776118	32.57623417317567	34.79544416619653	35.83835949806794	3814.15924869216	20.0071	0.5757617184565178	2050.409253142129	0.5375783021763434	3828.33	0.2634920634920635	0.28595848595848594	1261.1900507632374	-3.2e-16	0.011965811965811979	6.210652979125414	0.33064713064713064	0.0072680397166667784	0.27464234900163037	0.27521367521367524	0.19584859584859582	0.13479853479853482	0.004935741194058043	0.27480968381982457	-0.776534	289.11717215301337	1	9.194245601857461e-05	1	0	0	0	0	1	0	-3.2e-16	0	1
128	6958657	0	0.332519	0	1	9594	1	0.70307	0.367195	10.0402	27.3429	27.125495311037387	30.28303938150768	21.88566785954658	32.469569335590506	2848.40385109486	19.224	0.615783214110701	1578.0617304340665	0.5540161483167131	2859.23	0.505496308449549	0.5150123051681708	2498.764246006457	-3.2e-16	0.0047579983593109	21.373189834880495	0.5801476620180477	0.003286340122022499	0.5103197359985211	0.510746513535685	0.45988515176374084	0.12026251025430684	0.0019788970334238157	0.510343731219299	-0.590104	744.6890490673762	1	2.4491045235723414e-05	1	0	0	0	0	1	0	-3.2e-16	0	1
129	6974248	0	0.31344	0	1	2208	1	0.66288	0.384017	6.95646	18.115	14.376352726334474	20.9863156080246	21.12292447505886	21.12292447505886	977.7182672149879	12.0081	0.6890749024584698	691.3429075492338	0.7070982825333837	992.305	0.5051681706316653	0.5117309269893355	571.0721543566756	-3.2e-16	0.003281378178835115	6.150359535642561	0.521410992616899	0.002113153017992623	0.5085566245794247	0.508777686628384	0.48925348646431505	0.032157506152584	0.001422065737388203	0.5085644020842738	-0.975229	256.64765964598985	1	7.910663716929789e-06	1	0	0	0	0	1	0	-3.2e-16	0	1
130	7044416	0	0.301921	0	1	36762	1	0.758812	0.593151	23.6313	39.8403	48.10470351223464	44.19417382415922	36.40591469802675	48.25064766404696	17924.723307291668	30.2313	0.6534017401338599	5069.192823659048	0.28280452293491926	17950.2	0.5031993437243643	0.5140278917145201	9534.182946658762	-3.2e-16	0.004922067268252728	14.823854574473257	0.5438884331419197	0.0034867454036987934	0.5092390718578709	0.510090237899918	0.42395406070549635	0.11993437243642335	0.0021713435055673823	0.5092630599459629	-1.99286	4655.362766923224	1	2.443191885955635e-05	1	0	0	0	0	1	0	-3.2e-16	0	1
131	7050134	1	0.325029	0	1	33402	1	0.816363	0.53749	18.6037	34.6123	41.59821053721888	41.39136382105907	30.524398392547774	41.66979215877567	9939.598767924988	28.2562	0.556113911661451	4020.0636936787314	0.4044492929283471	9954.56	0.5059885151763741	0.5125512715340443	8669.275799082208	-3.2e-16	0.00295324036095157	11.519047912865556	0.54766201804758	0.002189394191400532	0.5094441496456593	0.5099261689909762	0.47235438884331427	0.0753076292042657	0.0013145384467008986	0.5094542316316195	-1.55708	2583.642999230214	1	1.0272519174932814e-05	1	0	0	0	0	1	0	-3.2e-16	0	1
[truncated: 1,274 more columns]

## Sheet: NO.2
sample	ACC	Result	diagnostics_Image-original_Mean	diagnostics_Image-original_Minimum	diagnostics_Image-original_Maximum	diagnostics_Mask-original_VoxelNum	diagnostics_Mask-original_VolumeNum	original_shape_Elongation	original_shape_Flatness	original_shape_LeastAxisLength	original_shape_MajorAxisLength	original_shape_Maximum2DDiameterColumn	original_shape_Maximum2DDiameterRow	original_shape_Maximum2DDiameterSlice	original_shape_Maximum3DDiameter	original_shape_MeshVolume	original_shape_MinorAxisLength	original_shape_Sphericity	original_shape_SurfaceArea	original_shape_SurfaceVolumeRatio	original_shape_VoxelVolume	original_firstorder_10Percentile	original_firstorder_90Percentile	original_firstorder_Energy	original_firstorder_Entropy	original_firstorder_InterquartileRange	original_firstorder_Kurtosis	original_firstorder_Maximum	original_firstorder_MeanAbsoluteDeviation	original_firstorder_Mean	original_firstorder_Median	original_firstorder_Minimum	original_firstorder_Range	original_firstorder_RobustMeanAbsoluteDeviation	original_firstorder_RootMeanSquared	original_firstorder_Skewness	original_firstorder_TotalEnergy	original_firstorder_Uniformity	original_firstorder_Variance	original_glcm_Autocorrelation	original_glcm_ClusterProminence	original_glcm_ClusterShade	original_glcm_ClusterTendency	original_glcm_Contrast	original_glcm_Correlation	original_glcm_DifferenceAverage	original_glcm_DifferenceEntropy	original_glcm_DifferenceVariance	original_glcm_Id
1	2640613	0	0.113254	0	1	181421	1	0.842134	0.635642	26.2864	41.3541	45.432318839466255	48.6390927828954	41.34597710041081	49.18396287700954	24507.49328719583	34.8257	0.5718964085713554	7134.540650947618	0.29111670326051364	24525.1	0.27228327228327226	0.284004884004884	14064.555635464792	-3.2e-16	0.00586080586080584	24.911916663324778	0.36214896214896214	0.003898912737848337	0.27837593922336046	0.2788766788766789	0.15775335775335775	0.2043956043956044	0.0025625082316985946	0.2784320528683312	-1.13519	1901.293494582619	1	3.124452598515148e-05	1	0	0	0	0	1	0	-3.2e-16	0	1
2	2991603	0	0.126634	0	1	38993	1	0.783277	0.586406	16.9809	28.9576	32.29466532954315	28.033480858844584	37.79077639191811	37.79077639191811	6975.314752585756	22.6819	0.5848658650537684	3018.5871737474313	0.43275282633352685	6984.64	0.26568986568986563	0.2764346764346764	2866.817013451884	-3.2e-16	0.005616605616605652	6.732051680180379	0.3125763125763126	0.0034440875664175233	0.2711100990638343	0.27130647130647123	0.21758241758241756	0.09499389499389502	0.0023279608458697558	0.27114816002556286	-0.46952	513.5202948114576	1	2.0638870846181308e-05	1	0	0	0	0	1	0	-3.2e-16	0	1
3	3032519	1	0.110953	0	1	154891	1	0.86753	0.628914	27.8607	44.2996	50.93662752913791	48.14426522848984	47.325274860533035	52.653036225292915	28819.544141163205	38.4313	0.5074574697868441	8957.961937020276	0.31082941121978197	28826.5	0.26593406593406593	0.2827838827838828	11689.249129749642	-3.2e-16	0.008302808302808329	9.472768805773956	0.33821733821733824	0.0054233455037260864	0.2746130700963454	0.27521367521367524	0.14310134310134312	0.19511599511599512	0.0035080675423164167	0.2747136350187409	-1.0525	2175.4673974266575	1	5.5242997469673296e-05	1	0	0	0	0	1	0	-3.2e-16	0	1
4	3066486	1	0.135338	0	1	62583	1	0.642009	0.425182	16.3363	38.4219	42.00544339693836	27.378133451680156	41.048538133655335	43.89556111245763	8671.439528230107	24.6672	0.40396022551476796	5052.887764361268	0.5827046072236858	8687.29	0.2612942612942613	0.2798534798534798	4609.13256870927	-3.2e-16	0.00879120879120876	5.142800840387904	0.33943833943833945	0.005712559492451765	0.2712763086762416	0.2717948717948718	0.21684981684981686	0.1225885225885226	0.003750362509863698	0.27138223253470434	-0.251213	639.8040785216508	1	5.7480486512886156e-05	1	0	0	0	0	1	0	-3.2e-16	0	1
5	3105081	1	0.0877542	0	1	10785	1	0.801369	0.577613	11.356	19.6602	23.24200991286705	18.364274925380162	23.494073972830268	25.671048769247847	2027.9914344017295	15.755	0.5701854688791381	1358.872543176418	0.6700583247666893	2037.71	0.26153846153846155	0.2761904761904762	781.1402594963037	-3.2e-16	0.0073260073260073555	3.5690494529518553	0.2923076923076923	0.004633553227679283	0.2690581308661976	0.26910866910866915	0.24053724053724054	0.05177045177045178	0.0031148059311832416	0.2691252437077762	0.0720484529883056	147.58778183658717	1	3.611901555798003e-05	1	0	0	0	0	1	0	-3.2e-16	0	1
6	3113900	0	0.0870422	0	1	18994	1	0.638339	0.628969	17.2269	27.3891	28.257001787641915	30.461823020678917	28.280891744968457	34.42302122502888	4422.301357997578	17.4835	0.5274101688807217	2470.4032400960837	0.558623901925735	4443.84	0.2673992673992674	0.2844932844932845	1448.0723455299278	-3.2e-16	0.00879120879120876	4.162556902430763	0.32820512820512815	0.005416593341670772	0.2760232104656659	0.2761904761904762	0.24004884004884006	0.08815628815628809	0.0036797123618936677	0.276113037110519	0.0635819370613802	338.7909436252804	1	4.9596546621522505e-05	1	0	0	0	0	1	0	-3.2e-16	0	1
7	3240933	0	0.140234	0	1	9798	1	0.621806	0.364158	7.68359	21.0996	18.031170829255355	22.586337604178638	22.68616904145757	24.84536134424645	1317.1700610914847	13.1199	0.595489154360924	975.8240157993276	0.7408489189244876	1324.53	0.26886446886446885	0.2800976800976801	740.2540876407543	-3.2e-16	0.005616605616605652	5.112802071459926	0.2898656898656899	0.0036587497303763854	0.27482292491478033	0.2754578754578754	0.25006105006105006	0.03980463980463983	0.002375800582529117	0.2748664222410635	-0.923456	100.07001412974581	1	2.3910016887580276e-05	1	0	0	0	0	1	0	-3.2e-16	0	1
8	3254395	0	0.107762	0	1	6125	1	0.650944	0.520243	8.91694	17.1399	16.706103641783695	17.91416409782683	19.825137755792085	19.825137755792085	1048.674570408187	11.1572	0.603567936390556	827.0246519525889	0.7886380344196552	1055.19	0.2698412698412698	0.2835164835164835	470.5523918653589	-3.2e-16	0.0073260073260073	4.469853568296658	0.29304029304029305	0.004349042150630158	0.2771171214273255	0.27765567765567767	0.2415140415140415	0.051526251526251565	0.0030139668759411637	0.27717301510888176	-0.635237	81.06502654118498	1	3.0981316381320834e-05	1	0	0	0	0	1	0	-3.2e-16	0	1
9	3305830	1	0.132782	0	1	276755	1	0.841158	0.780489	39.4316	50.5217	57.937051235876574	59.22738618178065	58.45097357311945	63.790899849345664	43247.46021861862	42.4968	0.40767901643988197	14615.247396353523	0.33794464050542006	43279.7	0.2627594627594627	0.2752136752136752	20056.774114953012	-3.2e-16	0.006105006105006139	44.19299635276487	0.37826617826617825	0.004241520722865456	0.2691272491688021	0.2698412698412698	0.08986568986568988	0.2884004884004884	0.00263435865035111	0.26920480283136644	-3.24142	3136.533468190362	1	4.174962230837371e-05	1	0	0	0	0	1	0	-3.2e-16	0	1
10	3328754	0	0.122514	0	1	115282	1	0.894654	0.598849	23.0926	38.5616	43.1889	46.67109782782237	42.53103760968277	49.0495054354461	16551.665760200704	34.4992	0.4507963430822681	6967.3058992544875	0.42094288274040176	16569	0.2627594627594627	0.27619047619047615	8383.019755471769	-3.2e-16	0.006593406593406681	14.580057770834097	0.3177045177045177	0.004378725561186861	0.26959180989298437	0.27008547008547007	0.16019536019536018	0.1575091575091575	0.0028211795001503418	0.26966184005995897	-1.43051	1204.8544057622692	1	3.776402314786645e-05	1	0	0	0	0	1	0	-3.2e-16	0	1
11	3368765	1	0.0967652	0	1	39899	2	0.822351	0.667314	20.7975	31.1659	32.997129579174896	34.17941517971874	35.81851843414776	38.824329823999925	6852.110506033184	25.6293	0.3980940567471742	4382.426786657049	0.6395732793273526	6873.65	0.26666666666666666	0.28205128205128205	3018.591095129264	-3.2e-16	0.0073260073260072445	4.5664973059056315	0.305982905982906	0.0048436684488930674	0.2749810610007607	0.27594627594627597	0.22661782661782662	0.07936507936507939	0.0031926296552504526	0.2750560093765893	-0.719389	520.03171479714	1	4.12243850702804e-05	1	0	0	0	0	1	0	-3.2e-16	0	1
12	3448881	1	0.119456	0	1	112876	1	0.893258	0.728781	25.7704	35.361	40.19744176090656	39.9097839693253	40.82382993592354	44.695983774164866	17474.625535315976	31.5865	0.4570769741744839	7124.701923164444	0.40771700136094596	17506.3	0.263003663003663	0.2771672771672772	8268.158184748369	-3.2e-16	0.0073260073260073555	4.279483992357819	0.32454212454212455	0.004412176433694083	0.2705893131953587	0.27106227106227104	0.20097680097680098	0.12356532356532357	0.0030956846284700963	0.2706472277767214	-0.235623	1282.3334546858057	1	3.134548768853483e-05	1	0	0	0	0	1	0	-3.2e-16	0	1
13	3477356	1	0.12366	0	1	37554	1	0.870643	0.617894	19.6076	31.7329	36.03545006473338	32.84416423503719	37.65664356073512	41.037134344503585	8581.380722978129	27.6281	0.4538650419366576	4466.104061679551	0.5204411977341579	8608.94	0.2608058608058608	0.2800976800976801	2760.0743910871392	-3.2e-16	0.010012210012210088	3.6097704750232946	0.297924297924298	0.005927863609975361	0.27099922143858873	0.2715506715506716	0.17948717948717952	0.11843711843711846	0.004166956948662685	0.2711017323945407	-0.313433	632.7237535692146	1	5.557128699988643e-05	1	0	0	0	0	1	0	-3.2e-16	0	1
14	3636405	1	0.118974	0	1	72756	1	0.557083	0.447791	21.1201	47.1652	43.82084735711933	45.55646271663162	37.7211092106015	49.83722494074338	12116.50847622641	26.2749	0.39897810503705927	6394.207440121212	0.5277268986083883	12142.5	0.2634920634920635	0.2805860805860806	5382.572440556323	-3.2e-16	0.008791208791208815	3.8444024064295323	0.30793650793650795	0.005366621323021248	0.27190786257255	0.2717948717948718	0.19145299145299144	0.11648351648351651	0.003694103973097603	0.2719947582288864	0.01655048522872649	898.3136759338767	1	4.7262775217621205e-05	1	0	0	0	0	1	0	-3.2e-16	0	1
15	3667824	1	0.123592	0	1	24161	1	0.939532	0.44421	12.2242	27.519	29.772846322157488	28.683864314255082	31.560215208240873	33.30560606772274	4380.292606621136	25.855	0.5171763389934012	2503.3076433017545	0.5714932467109207	4394.95	0.26422466422466423	0.28522588522588527	1825.2010736462016	-3.2e-16	0.010744810744810707	3.072386266648569	0.2991452991452991	0.006460879570968708	0.2747289234272388	0.2747252747252747	0.24444444444444444	0.054700854700854645	0.004471413962536412	0.27485136940480714	-0.0826177	332.0089880154191	1	6.729389620807946e-05	1	0	0	0	0	1	0	-3.2e-16	0	1
16	3699208	0	0.113599	0	1	6754	1	0.666951	0.511402	10.3536	20.2456	19.721500646259692	16.73191204877305	20.85657771067127	21.318369624262548	1128.0086557455109	13.5028	0.46340113680743034	1130.8421416931965	1.0025119363519537	1136.23	0.2578754578754579	0.27765567765567767	489.5267343211666	-3.2e-16	0.01019536019536016	3.475794803280698	0.2979242979242979	0.006270164309555134	0.2691002808266652	0.27008547008547007	0.24664224664224665	0.051282051282051266	0.004301953022342205	0.26922022273055585	-0.237248	82.3534823784943	1	6.456718610003333e-05	1	0	0	0	0	1	0	-3.2e-16	0	1
17	3729776	1	0.121158	0	1	7978	1	0.733084	0.621248	10.9741	17.6647	17.040052354649916	23.41830612507185	23.39803611143615	23.740764754239127	1156.6220641575119	12.9497	0.5076513641402259	1049.6541217506306	0.907516944625471	1166.5	0.264957264957265	0.2822954822954823	597.6563363105489	-3.2e-16	0.009035409035409059	4.477847827590886	0.2940170940170941	0.005552163109417736	0.27360917125269096	0.273992673992674	0.22759462759462762	0.06642246642246646	0.003825533680330914	0.27370248982131706	-0.627216	87.38589803924044	1	5.1074340803809265e-05	1	0	0	0	0	1	0	-3.2e-16	0	1
18	3793632	0	0.139963	0	1	118307	3	0.71055	0.527563	21.1465	40.0833	47.410637353670474	39.34709691971331	36.06201785077654	49.48161811108665	15408.318524123206	28.4812	0.5993528615219867	4996.183412194346	0.3242523448858057	15429.5	0.2656898656898657	0.2783882783882784	8743.36036805956	-3.2e-16	0.00659340659340657	17.004763588131972	0.3372405372405372	0.004216591687833959	0.2717887723102968	0.27155067155067153	0.16166056166056164	0.17557997557997557	0.002745211863153911	0.2718528989142654	-0.455691	1140.3050213807312	1	3.4861894151452204e-05	1	0	0	0	0	1	0	-3.2e-16	0	1
19	3798683	1	0.12977	0	1	358851	5	0.648312	0.551908	34.2967	62.142	69.03816704844813	65.53388102411067	52.080557889103716	69.28631833152923	51114.60702796808	40.2874	0.37501094927677125	17761.11367626894	0.3474762833753313	51132.4	0.26080586080586077	0.27667887667887664	26027.048336620643	-3.2e-16	0.008058608058608085	3.4560227993845984	0.2979242979242979	0.004854159144820323	0.26924107719479606	0.2698412698412698	0.20634920634920637	0.09157509157509156	0.0033908828646705	0.26931179770966274	-0.427401	3708.574340237252	1	3.808673659612883e-05	1	0	0	0	0	1	0	-3.2e-16	0	1
20	3803172	1	0.0905365	0	1	102912	1	0.844218	0.655894	27.838	42.4428	53.00575772121975	45.09984418142705	53.94664958205607	55.46671775004934	27910.370111911983	35.831	0.47944113892037016	9280.952682973078	0.3325270372896998	27964.4	0.263003663003663	0.281074481074481	7624.068546919093	-3.2e-16	0.009279609279609247	4.1876584998646464	0.3184371184371184	0.005615335643968988	0.2720882979220199	0.272039072039072	0.18388278388278387	0.13455433455433455	0.003904393806121909	0.27218261795332765	-0.0166518	2071.69715245619	1	5.133564982528567e-05	1	0	0	0	0	1	0	-3.2e-16	0	1
21	3824341	1	0.112752	0	1	13849	1	0.863829	0.493886	10.7334	21.7325	20.367890777912724	28.869448371735004	28.916131981148872	30.159242570305885	2738.8209633279	18.7732	0.5545955239088801	1706.9345143620487	0.6232369830731755	2756.14	0.2686202686202686	0.2798534798534798	1039.7718144018509	-3.2e-16	0.005860805860805951	3.2681397143038073	0.2942612942612942	0.0034747087590214477	0.27397049160353365	0.2737484737484737	0.25665445665445663	0.037606837606837584	0.002468816705170317	0.27400583587554994	0.13586635094947108	206.92904115714455	1	1.9367824376907026e-05	1	0	0	0	0	1	0	-3.2e-16	0	1
22	3853357	0	0.10651	0	1	5517	1	0.618293	0.428707	7.70709	17.9775	14.548377513628678	19.74320529290203	14.29264286959392	20.203963196928907	849.069551154489	11.1154	0.6053643262816237	716.3019678872784	0.843631675300704	855.648	0.2673992673992674	0.2783882783882784	410.6155066856898	-3.2e-16	0.005372405372405353	21.75714168831192	0.28962148962148965	0.0034036487059093644	0.27277494825075027	0.27277167277167275	0.2017094017094017	0.08791208791208796	0.002286215218951905	0.27281370343494565	-1.25925	63.68359064623387	1	2.1144388690976987e-05	1	0	0	0	0	1	0	-3.2e-16	0	1
23	3875107	0	0.105515	0	1	3211	1	0.647813	0.38076	6.50286	17.0786	18.076058924259755	14.614484725623111	18.0390472742465	18.568963520706014	628.3186335055265	11.0637	0.5976057884009591	593.6392695450429	0.9448060870533159	634.361	0.2678876678876679	0.27887667887667894	240.64938629407493	-3.2e-16	0.005616605616605597	2.8998096922283274	0.2857142857142857	0.003378718280826526	0.27372930885855207	0.27423687423687426	0.25274725274725274	0.03296703296703296	0.0024527623135149287	0.2737614083799608	-0.403885	47.542353533416495	1	1.757418999907479e-05	1	0	0	0	0	1	0	-3.2e-16	0	1
24	3884876	1	0.104434	0	1	146159	5	0.976298	0.704591	27.6639	39.2623	46.49057396636375	42.381208865859215	47.26510382751145	48.73034541550434	20084.87319494024	38.3317	0.39720793417122124	8995.920436849881	0.4478953065591733	20111.1	0.26593406593406593	0.2854700854700854	11134.429143554858	-3.2e-16	0.009035409035409059	6.388569586186884	0.3137973137973138	0.006126742184932582	0.2758826608127711	0.27619047619047615	0.136019536019536	0.17777777777777778	0.0038396598096575494	0.2760076989672481	-0.49285	1532.0670802962545	1	6.900735206049343e-05	1	0	0	0	0	1	0	-3.2e-16	0	1
25	3930518	0	0.113855	0	1	64934	1	0.797855	0.507111	17.9566	35.4096	38.091214645951936	36.74393034461026	34.6967084879102	39.19994044056086	10736.303663187788	28.2518	0.513845689755885	4580.23679059613	0.42661207565324966	10750.5	0.26520146520146515	0.2771672771672772	4788.612457074874	-3.2e-16	0.00586080586080584	7.844447261985738	0.2979242979242979	0.003817081956771556	0.27151351538575486	0.272039072039072	0.20537240537240536	0.09255189255189256	0.0025116800541833974	0.2715618553308802	-1.06617	792.8052105959338	1	2.625223361935238e-05	1	0	0	0	0	1	0	-3.2e-16	0	1
26	4028897	0	0.1129	0	1	6310	1	0.858133	0.569375	9.32475	16.3772	16.088795200975266	19.816004772484472	18.91593294219152	20.32968698967319	1303.9358562139878	14.0538	0.6279715455251049	919.1399527263791	0.7048966008152626	1311.58	0.26422466422466423	0.2764346764346765	461.9485728597817	-3.2e-16	0.006288156288156321	3.9100513595879134	0.2864468864468865	0.0038780064852432608	0.27052383080909226	0.27081807081807086	0.24932844932844933	0.03711843711843715	0.0025710405739225303	0.2705715535453072	-0.644561	96.01965627031555	1	2.5822552294626717e-05	1	0	0	0	0	1	0	-3.2e-16	0	1
27	4147251	0	0.166389	0	1	30486	3	0.858615	0.593849	14.2977	24.0763	28.760792234212154	26.69544075072944	28.989575913200202	29.79177846529242	4259.837612977172	20.6723	0.6084944841425152	2088.4440326772838	0.49026376646730535	4269.03	0.30008335648791334	0.31286468463462075	2865.3266010185757	-3.2e-16	0.0066685190330647015	4.039637686306904	0.32759099749930537	0.004131905665356546	0.30652763929537385	0.30647402056126705	0.287857738260628	0.039733259238677376	0.002770617408795702	0.30657507501325865	0.2780396103283744	401.2390625288573	1	2.9082967390328e-05	1	0	0	0	0	1	0	-3.2e-16	0	1
28	4184567	1	0.1283	0	1	7107	1	0.713701	0.473801	7.96373	16.8082	12.95086378103569	17.50060059477299	17.954656709912356	19.039783888570078	906.1463816822346	11.996	0.7046945264022648	642.6119538580607	0.7091701372410384	910.191	0.2693528693528694	0.28253968253968254	540.709372667761	-3.2e-16	0.0065934065934066255	14.679714823678145	0.29572649572649573	0.0044825916954674555	0.2757458853701994	0.2764346764346765	0.2192918192918193	0.07643467643467644	0.0027345671529308033	0.2758282799103056	-2.34008	69.2484788765638	1	4.5446699682725215e-05	1	0	0	0	0	1	0	-3.2e-16	0	1
29	4187399	1	0.103911	0	1	69686	1	0.802168	0.666858	23.0507	34.5661	39.34153534807646	41.31369290624957	37.18189008696913	42.23148478191084	13148.250219672473	27.7278	0.4746245455530592	5676.045965257943	0.43169591926121215	13166.4	0.2642246642246642	0.2771672771672771	5123.4387310532375	-3.2e-16	0.0058608058608058955	5.349439374926407	0.30305250305250303	0.004167080870343975	0.27108742839018646	0.2717948717948718	0.2442002442002442	0.05885225885225884	0.002540897254641626	0.27114899883479826	-0.864203	968.0168810904623	1	3.338573790892139e-05	1	0	0	0	0	1	0	-3.2e-16	0	1
30	4197884	1	0.0975582	0	1	154884	7	0.832358	0.664033	30.7647	46.3301	52.6672199359058	48.75900263505693	54.767264374535934	56.20004417317579	31461.517723649784	38.5632	0.37404652712253655	12884.817668120748	0.40954215182172105	31505.2	0.2576312576312576	0.27496947496947494	10934.25686031239	-3.2e-16	0.008791208791208815	3.502518833333882	0.3052503052503052	0.005423329873429562	0.2656099114106396	0.26495726495726496	0.19853479853479855	0.10671550671550667	0.0037660928973631807	0.26569987975448817	0.3471613094376315	2224.157545030726	1	4.780106198162332e-05	1	0	0	0	0	1	0	-3.2e-16	0	1
31	4245294	1	0.118027	0	1	15948	1	0.981055	0.725207	13.5909	18.7407	22.566170264686257	21.737537036094242	23.08088658261318	24.844576994177064	2821.7693727600745	18.3856	0.5751249618800818	1679.0730224648883	0.59504261357211	2834.68	0.26275946275946277	0.2774114774114774	1166.8066624624867	-3.2e-16	0.007081807081807057	12.21881967006593	0.31037851037851044	0.004947967166382809	0.2703956509449361	0.27155067155067153	0.18437118437118438	0.12600732600732606	0.0030358908691423747	0.2704869623354964	-1.79246	207.39411220642276	1	4.938874354850409e-05	1	0	0	0	0	1	0	-3.2e-16	0	1
32	4252232	0	0.102608	0	1	12485	2	0.724108	0.643383	12.5623	19.5254	23.159857465129587	19.14994504039238	26.39717225911874	27.466260152771582	1926.9658989173988	14.1385	0.5263832667669668	1422.6500022325956	0.7382849914634524	1936.34	0.26935286935286934	0.2835164835164835	956.9370389155006	-3.2e-16	0.006837606837606869	3.9465550281479134	0.29694749694749695	0.004440708760274627	0.27679091344289575	0.2774114774114774	0.25518925518925517	0.041758241758241776	0.0029379591125171895	0.27685183662126706	-0.652589	148.41423586850073	1	3.372967601607185e-05	1	0	0	0	0	1	0	-3.2e-16	0	1
33	4257207	0	0.100646	0	1	12256	1	0.892123	0.551864	11.1934	20.2829	23.953474409985173	23.564039916859954	22.802609826346153	25.753837228431134	2591.048150760013	18.0948	0.6480544603392286	1407.7415946631493	0.5433097004585681	2602.59	0.265934065934066	0.28278388278388283	931.446232383815	-3.2e-16	0.00805860805860803	3.3119716578864504	0.29670329670329676	0.005208886536953496	0.2755995618103973	0.27692307692307694	0.25592185592185596	0.0407814407814408	0.003506205471404509	0.2756795295881206	-0.72809	197.79445741978594	1	4.408456384443524e-05	1	0	0	0	0	1	0	-3.2e-16	0	1
34	4266687	1	0.118991	0	1	9255	1	0.71644	0.608997	11.8131	19.3976	20.073856512402717	21.662688212394283	19.648252864751285	23.00425519640037	1803.8316369425754	13.8972	0.5869716521953983	1220.855685613487	0.676812436709886	1814.99	0.26715506715506715	0.27863247863247864	690.2078089215084	-3.2e-16	0.006105006105006083	9.68435566739696	0.29987789987789987	0.003619065379189787	0.2730470346029503	0.2732600732600733	0.2056166056166056	0.09426129426129426	0.0024920572179696694	0.27308743777023164	-0.694198	135.3557036675896	1	2.206556244541093e-05	1	0	0	0	0	1	0	-3.2e-16	0	1
35	4303474	0	0.100566	0	1	24760	1	0.637526	0.467407	15.114	32.3359	27.037947627650816	37.832257875629274	29.677887012708005	41.16445107989564	5844.21345123211	20.6149	0.516761382334824	3036.300745408701	0.5195396730022875	5871.39	0.2647130647130647	0.28424908424908424	1874.9820108205456	-3.2e-16	0.009523809523809545	5.612909028834944	0.32283272283272285	0.006109903713712555	0.2750683780409144	0.27570207570207567	0.1706959706959707	0.15213675213675215	0.0040858493890667084	0.2751840337963002	-0.387197	444.6187200825896	1	6.36398583439027e-05	1	0	0	0	0	1	0	-3.2e-16	0	1
36	4307570	1	0.124297	0	1	78440	2	0.828872	0.617856	22.531	36.4664	36.61559858263403	41.982393589433514	36.4392006217132	48.32343847178756	13603.109926784164	30.226	0.5300126222098883	5199.441750383549	0.3822244897209855	13620	0.26373626373626374	0.2813186813186813	5861.78154800294	-3.2e-16	0.008547008547008572	3.7096755944447475	0.29694749694749695	0.0054175552368402585	0.27327625261587524	0.2742368742368742	0.24566544566544568	0.051282051282051266	0.0036206812147213116	0.273366959401906	-0.719058	1017.8132517525281	1	4.9584248867625053e-05	1	0	0	0	0	1	0	-3.2e-16	0	1
37	4307576	0	0.0958414	0	1	54616	1	0.582606	0.445128	18.7234	42.063	45.829746900875485	37.778307836460776	34.927208000405834	46.738446653424916	11493.542439658702	24.5061	0.5066691324698523	4861.037225329961	0.42293637934957745	11515.7	0.26324786324786326	0.2778998778998779	4015.7225373568235	-3.2e-16	0.0073260073260073	3.7864758038403945	0.29499389499389495	0.004610236734308371	0.271091602276603	0.27179487179487183	0.25006105006105006	0.044932844932844884	0.003072703959098188	0.2711576766326864	-0.697216	846.7095310615889	1	3.5828771940604696e-05	1	0	0	0	0	1	0	-3.2e-16	0	1
38	4324667	1	0.105146	0	1	15764	1	0.7714	0.551293	13.3612	24.236	25.62891616897845	25.409041545135697	20.8594	27.871655521369117	2986.0605651164697	18.6957	0.4943395502605482	2028.5754925861365	0.6793484084965347	3000.87	0.27081807081807086	0.284981684981685	1219.55403799565	-3.2e-16	0.007570207570207599	5.563804151809004	0.296947496947497	0.0047757307476036185	0.278068822829036	0.27887667887667894	0.25006105006105006	0.04688644688644694	0.003108383568380752	0.27814247265087033	-1.15276	232.15694592992926	1	4.0964862814326716e-05	1	0	0	0	0	1	0	-3.2e-16	0	1
39	4325137	0	0.113791	0	1	50537	3	0.549031	0.382739	16.2694	42.5079	47.963962815594925	28.129388124449022	46.35504876944081	48.13702143352243	9180.734955176142	23.3381	0.4863623666845668	4359.558011993699	0.47485936945993196	9192.82	0.2625152625152625	0.27741147741147737	3698.4980196523056	-3.2e-16	0.007570207570207599	3.5788880392845157	0.2984126984126984	0.0047255891013281365	0.2704565179979232	0.2710622710622711	0.2432234432234432	0.055189255189255215	0.003164780106726131	0.270525349298548	-0.427342	672.7667446681644	1	3.723648554038575e-05	1	0	0	0	0	1	0	-3.2e-16	0	1
40	4328670	1	0.119276	0	1	17991	1	0.701204	0.534491	13.1899	24.6774	22.67522398981036	27.356113276489662	28.341701244260992	28.81895838153151	2874.9680693098176	17.3039	0.5283666976020062	1850.563696789475	0.6436814782550725	2883.67	0.2612942612942613	0.2766788766788767	1310.4572360647087	-3.2e-16	0.007081807081807057	3.8621184058175504	0.2967032967032967	0.004705285714482072	0.26981719051087066	0.27057387057387056	0.24932844932844936	0.047374847374847345	0.003098210163451946	0.26988812419438407	-0.523636	210.0453795572139	1	3.828328598379597e-05	1	0	0	0	0	1	0	-3.2e-16	0	1
41	4341360	1	0.0932676	0	1	114008	1	0.562713	0.486472	29.3375	60.3066	55.685465579649076	61.77499937538385	45.176807198953384	67.20765260880441	30187.788077293564	33.9353	0.528775966077274	8866.793865192918	0.2937212174171277	30207.5	0.2586080586080586	0.2778998778998779	8231.934921499607	-3.2e-16	0.009768009768009789	10.047049949600343	0.368009768009768	0.006422154895218365	0.2685594006255714	0.26886446886446885	0.17167277167277167	0.1963369963369963	0.004120130826110155	0.2687096731456382	-0.433493	2181.1279681124893	1	8.073677766956445e-05	1	0	0	0	0	1	0	-3.2e-16	0	1
42	4356161	1	0.107211	0	1	88813	4	0.849725	0.760734	25.5269	33.5556	36.79204785268682	40.918782439422216	38.132490178992725	42.36694613416638	16248.630952879454	28.513	0.48344685891458833	6417.214629293506	0.39493878886801215	16279.4	0.26544566544566545	0.28229548229548224	6665.862706925416	-3.2e-16	0.008547008547008572	3.8369917907535505	0.3096459096459096	0.005337256658360767	0.2738743724432756	0.2737484737484737	0.2461538461538461	0.06349206349206349	0.003631798304498715	0.27396173763487847	0.053111575369025006	1221.8476497774302	1	4.786180672394918e-05	1	0	0	0	0	1	0	-3.2e-16	0	1
43	4361880	0	0.10572	0	1	2493	1	0.613563	0.504726	7.26824	14.4004	10.779350470015517	16.954241034975194	16.219406673242744	17.17981006975846	553.8674959591308	8.83555	0.605994352941446	538.2112855216193	0.9717329315192983	559.856	0.26568986568986575	0.27912087912087913	185.25689072560868	-3.2e-16	0.006837606837606869	5.055478576149189	0.29010989010989013	0.004485061135523589	0.27253276206344795	0.27301587301587305	0.2463980463980464	0.04371184371184372	0.0028710423458532487	0.2726001221656673	-0.796963	41.60336674227624	1	3.672020680477994e-05	1	0	0	0	0	1	0	-3.2e-16	0	1
44	4379362	1	0.0980108	0	1	21105	1	0.722658	0.554012	14.6793	26.4963	26.242905231324123	26.530738294719402	28.1631330572192	32.639970440653954	3850.223705907931	19.1478	0.5013594214761821	2369.512039505542	0.615421913243553	3868.53	0.2652014652014652	0.2788766788766789	1564.623934486352	-3.2e-16	0.0065934065934066255	4.967852290146184	0.29768009768009773	0.0044302381704187125	0.27221213543885897	0.27252747252747256	0.24249084249084252	0.055189255189255215	0.0028580079028765687	0.27227784616937545	-0.351566	286.79439724305973	1	3.5778834450374665e-05	1	0	0	0	0	1	0	-3.2e-16	0	1
45	4379698	0	0.136462	0	1	11196	1	0.715388	0.541915	11.7167	21.6209	22.35259532580898	24.087587820030592	22.092979234257033	24.464714115048483	2044.115073742566	15.4673	0.6182229836475518	1259.9187475216436	0.6163639042174182	2052.22	0.26764346764346764	0.2844932844932845	855.9652555232041	-3.2e-16	0.008302808302808329	5.582687785282486	0.3006105006105006	0.005510657747044421	0.27639927656004826	0.27692307692307694	0.22368742368742367	0.07692307692307693	0.003489065283788583	0.27650094720491736	-0.790852	156.8977912889778	1	5.621372229848159e-05	1	0	0	0	0	1	0	-3.2e-16	0	1
46	4396763	1	0.1051	0	1	66243	1	0.572318	0.462319	19.1043	41.3228	45.00198170327703	45.89401058438379	29.791363979126857	46.28721565884999	11486.457253584513	23.6497	0.6111248059159792	4028.51463719516	0.3507186374578641	11502.1	0.2686202686202686	0.28595848595848594	5112.422535239826	-3.2e-16	0.008791208791208815	34.30299563884927	0.42246642246642246	0.005591253770312717	0.27769581182922964	0.27814407814407816	0.20830280830280834	0.21416361416361412	0.0037399611644174926	0.2778071211664756	2.0128229700894984	887.6979400056518	1	6.183266330988429e-05	1	0	0	0	0	1	0	-3.2e-16	0	1
47	4419772	1	0.117619	0	1	70093	1	0.990268	0.910029	25.6537	28.1899	36.15055333593833	36.7522916087447	37.898292756693806	38.805581127097035	12833.460384716047	27.9156	0.47804275625119846	5545.149153421657	0.43208526673177156	12848	0.2664224664224664	0.28205128205128205	5283.051691794841	-3.2e-16	0.007814407814407842	7.179374186499626	0.3057387057387057	0.005036735251099611	0.2744549100447692	0.274969474969475	0.1877899877899878	0.11794871794871792	0.0033023729344214487	0.27453966908299743	-1.05159	968.3794247015878	1	4.6532252519389196e-05	1	0	0	0	0	1	0	-3.2e-16	0	1
48	4434682	0	0.127246	0	1	36578	1	0.647029	0.473047	15.5418	32.8547	37.017679066151835	35.73668017372697	28.015097771112632	37.075092308645914	6791.320224310388	21.258	0.6059239317922919	2862.2143699792337	0.42145183490738314	6807.47	0.28769312733084706	0.2999467234949387	3158.5925425949486	-3.2e-16	0.006126798082045859	12.950513383108191	0.3590836441129462	0.004059525801054507	0.2938006556834938	0.29355354288758656	0.23042088438998398	0.1286627597229622	0.0025885663977074603	0.2938575308154331	0.6270260678407606	587.8405894081113	1	3.342313689233532e-05	1	0	0	0	0	1	0	-3.2e-16	0	1
49	4621756	1	0.120015	0	1	53694	1	0.590637	0.561059	21.4875	38.2981	38.63249582326018	41.29524451333805	32.225220201685495	44.38283215573798	12361.372504367677	22.6203	0.6868918351790879	3763.9186895673693	0.30449035398273566	12384.4	0.2664224664224665	0.28009768009768016	4011.5854001648886	-3.2e-16	0.006837606837606869	40.51693303423782	0.40073260073260075	0.004728115578332592	0.2732291605126559	0.2737484737484738	0.12967032967032968	0.2710622710622711	0.0028727414099952624	0.27333493454873087	-2.52242	925.2666346474889	1	5.781229030828669e-05	1	0	0	0	0	1	0	-3.2e-16	0	1
50	4632875	0	0.104565	0	1	903	1	0.898718	0.147807	2.66671	18.0418	14.567609102686077	17.516972863829785	18.49724249006668	19.7443822498048	206.6410028234947	16.2145	0.4379962510060137	385.9147681855187	1.867561437045257	214.13	0.25934065934065936	0.2732600732600733	64.09651330354629	-3.2e-16	0.007814407814407787	3.0449041055486115	0.28083028083028083	0.004488323994731217	0.2663643235071806	0.2664224664224665	0.24664224664224665	0.03418803418803418	0.003168003769055612	0.26642398973696085	-0.308155	15.199351003003848	1	3.1789469922220904e-05	1	0	0	0	0	1	0	-3.2e-16	0	1
51	4675719	1	0.0968025	0	1	25643	1	0.776073	0.655421	18.1779	27.7347	28.048663498322522	29.963488226306435	30.668913828021783	32.923974980139214	5351.594045418894	21.5242	0.43634144709121897	3390.8852884347316	0.6336215452174327	5368.38	0.2612214863870493	0.27618346823644835	1862.208793455922	-3.2e-16	0.0073583517292126754	4.965187216011204	0.30365464802550896	0.0048934772487441375	0.2694026584971353	0.270542065244052	0.24135393671817515	0.062300711307333806	0.003153252635196169	0.2694820052662913	-0.954032	389.85449540878	1	4.275875701734621e-05	1	0	0	0	0	1	0	-3.2e-16	0	1
52	4686890	1	0.135567	0	1	131119	3	0.750265	0.416562	19.7556	47.4253	53.85118470515865	48.02817456765776	42.385599706740024	57.3755181927852	17543.651377665683	35.5815	0.3837236809127871	8509.006362037728	0.4850191205275715	17567.9	0.2656898656898657	0.2813186813186813	9854.921888362622	-3.2e-16	0.007570207570207599	4.196839709399738	0.30915750915750917	0.00489799091485324	0.2740771744028328	0.27472527472527475	0.25006105006105006	0.05909645909645911	0.003220137883620719	0.2741534900806277	-0.691575	1320.405527399713	1	4.183859474802452e-05	1	0	0	0	0	1	0	-3.2e-16	0	1
53	4690157	0	0.116336	0	1	4300	1	0.674375	0.465949	8.7764	18.8355	16.003277691403348	22.235803615115373	18.954419654866516	22.770875017355976	1289.7829041308569	12.7022	0.6427119142109604	891.5496172557101	0.6912400640451167	1296.02	0.1970649895178197	0.20192490947207928	171.05761220920016	-3.2e-16	0.0023823137030684616	13.546455455575689	0.20735658471507526	0.001686190022514605	0.19943518112232458	0.19973318086525632	0.17753001715265868	0.029826567562416584	0.001005196269152206	0.19945134757291363	-2.24659	51.5569400345933	1	6.4485793567833094e-06	1	0	0	0	0	1	0	-3.2e-16	0	1
54	4697000	0	0.122182	0	1	46271	1	0.620206	0.57376	19.4833	33.9572	33.88916372104415	32.720674392377	36.2210259763348	38.67361600849375	9266.610068058699	21.0605	0.6505369903983066	3279.6390896170474	0.35392004902868573	9276.16	0.254945054945055	0.273992673992674	3256.895691252175	-3.2e-16	0.009279609279609247	7.832938582046671	0.32234432234432236	0.006063715557584702	0.26518049726106613	0.26617826617826623	0.17216117216117216	0.1501831501831502	0.003961038897907648	0.26530625060487867	-1.06796	652.9246815745217	1	6.671048239241244e-05	1	0	0	0	0	1	0	-3.2e-16	0	1
55	4720534	0	0.114061	0	1	26637	1	0.726337	0.486698	15.4821	31.8105	33.70997001537981	35.039104965881684	27.54442614544962	36.62164247769234	6598.3537150277725	23.1052	0.5387446020950918	3157.8506619288464	0.47858159751830687	6616.73	0.2622710622710622	0.2776556776556776	1945.168488030759	-3.2e-16	0.007570207570207543	5.641897347797389	0.29450549450549446	0.005017291700477505	0.2701450510212758	0.2708180708180708	0.22661782661782662	0.06788766788766784	0.003195052034586203	0.27023149090906073	-1.09591	483.1867479791992	1	4.67100876460631e-05	1	0	0	0	0	1	0	-3.2e-16	0	1
56	4743955	0	0.0992171	0	1	3654	1	0.733591	0.48951	6.88152	14.058	13.210429801276648	15.48868638914135	12.784346599449403	15.913037352317765	691.4271070986629	10.3128	0.7990464096391575	473.23448876331616	0.6844314952433419	695.583	0.2681318681318681	0.27960927960927956	273.3128664308151	-3.2e-16	0.005616605616605652	3.9420369932901207	0.28815628815628813	0.0035204459948065927	0.2734564225533026	0.273015873015873	0.2388278388278388	0.04932844932844932	0.002470951086642481	0.27349271777343526	0.058318235673104735	52.02842873466755	1	1.985163944950209e-05	1	0	0	0	0	1	0	-3.2e-16	0	1
57	4763296	1	0.11736	0	1	12416	1	0.872687	0.35502	8.74939	24.6448	25.194166040687914	29.186973550733423	27.604747684529965	29.206164516737754	2422.325552203649	21.5072	0.47484893021403457	1836.8921894010457	0.7583176372515164	2434.88	0.2664224664224664	0.28522588522588527	943.6696584923691	-3.2e-16	0.009523809523809545	14.866338175864342	0.3086691086691086	0.006091204339354591	0.27556048440391223	0.27594627594627597	0.1658119658119658	0.14285714285714282	0.004019679017401958	0.27568881319588767	-1.6183	185.061758218262	1	7.074115643828826e-05	1	0	0	0	0	1	0	-3.2e-16	0	1
58	4763299	0	0.120491	0	1	1558	1	0.779682	0.455978	5.54543	12.1616	12.182364296383371	11.461238978918674	12.36931687685298	14.090422207322058	266.6635371254136	9.48219	0.5019291067527846	399.1635107837152	1.4968807325014444	272.65	0.2691086691086691	0.28693528693528686	121.2367874101207	-3.2e-16	0.008302808302808273	5.276665645355861	0.31452991452991447	0.005806460893048649	0.27883984507861265	0.2798534798534798	0.2466422466422466	0.06788766788766787	0.0035939461839092665	0.2789545716119096	-0.515936	21.21643743545734	1	6.399381971929825e-05	1	0	0	0	0	1	0	-3.2e-16	0	1
59	4779848	0	0.143261	0	1	101172	2	0.715836	0.522432	23.4063	44.8026	46.32400593092501	51.02365165332575	40.42569877666966	51.919422373189754	15664.166790198133	32.0713	0.42620888173423266	7103.403659004072	0.45348110462211333	15691.1	0.2605616605616606	0.2781440781440781	7345.102561299778	-3.2e-16	0.009035409035409003	14.054285399373013	0.3548229548229548	0.005762010643077099	0.2693277570753552	0.2698412698412698	0.16605616605616605	0.18876678876678873	0.003807818083958672	0.26944415345950457	-1.44254	1139.1739891754087	1	6.271110226749153e-05	1	0	0	0	0	1	0	-3.2e-16	0	1
60	4893699	1	0.0918527	0	1	361	1	0.494876	0.368168	3.29451	8.94838	7.214542105275404	7.214542105275404	7.639690318596852	9.604384480169653	83.89377451123892	4.42834	0.7519028671927315	123.25622807889917	1.469193975321578	86.7577	0.26202686202686204	0.27643467643467645	26.22229891123664	-3.2e-16	0.006349206349206382	5.8706709030653474	0.283028083028083	0.004595179223980426	0.26943607331418956	0.27008547008547007	0.2442002442002442	0.03882783882783883	0.002795540607512836	0.26951427999744126	-1.38393	6.301898205850346	1	4.214951956978529e-05	1	0	0	0	0	1	0	-3.2e-16	0	1
61	5002210	1	0.137584	0	1	68738	2	0.599207	0.415682	16.5606	39.8395	37.640025026504894	38.5597621276266	37.3630515299394	45.36545936011342	8865.744064665241	23.8721	0.43715918903952417	4738.650075344784	0.534489834218298	8883.83	0.263980463980464	0.2805860805860806	5113.13955080871	-3.2e-16	0.008547008547008572	3.2208233622116462	0.2952380952380953	0.005144032216948576	0.27265933170672907	0.2732600732600733	0.25103785103785103	0.044200244200244265	0.003546201118587913	0.27273782767620247	-0.400817	660.8320809602963	1	4.281147877377424e-05	1	0	0	0	0	1	0	-3.2e-16	0	1
62	5004583	0	0.0981196	0	1	7034	1	0.753975	0.531393	9.50754	17.8917	14.621827686263433	21.90254995494946	21.231726474934753	22.92004993794653	1359.6874720763055	13.4899	0.6277170391215042	945.5393433470163	0.6954093221901456	1369.27	0.2625152625152625	0.2754578754578755	512.2507723615416	-3.2e-16	0.006349206349206327	8.570432723043574	0.28376068376068375	0.004252307451157449	0.26980037307020527	0.2710622710622711	0.21709401709401707	0.06666666666666668	0.0027987265485815475	0.26986100223833565	-1.60745	99.71678340318775	1	3.2719220257018085e-05	1	0	0	0	0	1	0	-3.2e-16	0	1
63	5015072	0	0.0950698	0	1	16159	1	0.708766	0.559963	14.3028	25.5424	29.61693144461941	28.86127889077182	24.65522514505039	30.274154729761424	4186.364284175384	18.1036	0.6807225595762025	1845.3212880907527	0.44079329050893573	4200.31	0.27179487179487183	0.28376068376068375	1247.983340235941	-3.2e-16	0.0058608058608058955	15.608935554478668	0.348962148962149	0.003757803411087229	0.27785798650332344	0.2778998778998779	0.20610500610500612	0.14285714285714288	0.0025415607181383877	0.2779055073608122	0.9707080361842421	324.39644524441053	1	2.6410357789361868e-05	1	0	0	0	0	1	0	-3.2e-16	0	1
64	5051783	1	0.110307	0	1	109091	1	0.658444	0.49154	23.6292	48.0718	50.69780854978281	37.60693606387524	52.55077972559557	52.8484206975997	17752.375565761766	31.6526	0.47182642060268254	6974.924641343488	0.39290091714799685	17772.2	0.25915974596971175	0.27234978016609673	7722.012832713119	-3.2e-16	0.006350757205666802	21.112388980780473	0.3627259404005862	0.004511914010931517	0.26596156817972233	0.2667318026380069	0.1612115290669272	0.201514411333659	0.0026951047301684797	0.2660546159074387	-1.79879	1258.0054894317636	1	4.9502897037616654e-05	1	0	0	0	0	1	0	-3.2e-16	0	1
65	5096358	0	0.120471	0	1	4120	1	0.760492	0.498381	7.2926	14.6326	13.633182773841046	13.3047	16.25462345960301	17.214538084068632	750.671537712551	11.1279	0.7049104870969125	566.652469559207	0.7548607361428842	755.193	0.2617826617826618	0.2783882783882784	300.89379448119377	-3.2e-16	0.007814407814407787	20.40648601444397	0.2898656898656899	0.00610252646778239	0.2700681626895219	0.2717948717948718	0.16166056166056167	0.12820512820512822	0.003350616534967469	0.2702452115924337	-3.17769	55.15360753492538	1	9.566189014518361e-05	1	0	0	0	0	1	0	-3.2e-16	0	1
66	5126524	1	0.0975674	0	1	92638	2	0.703689	0.626206	25.5937	40.8711	50.29242154323916	49.3740045502428	40.1230559546581	50.36459445042243	18824.25069337124	28.7606	0.5927689132743998	5773.118917089412	0.30668519088105617	18843.7	0.2634920634920635	0.2791208791208792	6821.971150499208	-3.2e-16	0.007814407814407842	4.1132775090020095	0.3025641025641026	0.004892513225757762	0.27129460899188224	0.2710622710622711	0.24224664224664227	0.060317460317460325	0.0033463121300164023	0.2713690748653443	0.23325613157351605	1387.669852666262	1	4.040992521456048e-05	1	0	0	0	0	1	0	-3.2e-16	0	1
67	5146043	0	0.117557	0	1	1048	1	0.821565	0.637632	5.0345	7.89561	7.671226584231099	8.865149438505359	10.25910303578617	10.25910303578617	170.84466900749396	6.48676	0.779963325477043	190.90218389559902	1.117402053014749	173.507	0.252991452991453	0.27277167277167275	72.28184649972195	-3.2e-16	0.010744810744810762	4.533222906993664	0.2822954822954823	0.006296355409897751	0.2625038447557531	0.2625152625152625	0.21025641025641023	0.07203907203907206	0.0045430868032327685	0.26262373764774305	-0.364069	11.96702072889817	1	6.29590645180183e-05	1	0	0	0	0	1	0	-3.2e-16	0	1
68	5153643	1	0.129102	0	1	116701	1	0.701125	0.685035	27.6129	40.3087	45.8111697989784	46.209404258256995	36.3678967858464	49.076644093985735	17635.62539082653	28.2614	0.5712972619020277	5735.2086886519655	0.3252058581169019	17651.7	0.2622710622710622	0.2761904761904762	8475.12100685639	-3.2e-16	0.007081807081807057	18.564897400222925	0.37484737484737485	0.004750151772192928	0.26939381805578316	0.26935286935286934	0.1763125763125763	0.19853479853479855	0.0029638821305081405	0.2694856630204185	0.6802486301054211	1281.9111720880262	1	4.949336688211774e-05	1	0	0	0	0	1	0	-3.2e-16	0	1
69	5178227	0	0.115112	0	1	4352	1	0.758947	0.441559	7.27208	16.4691	16.487160655109193	16.26506993478081	18.623638333718688	19.13315006928728	777.5907701948003	12.4992	0.5452935709666851	749.9307213795375	0.9644285273495037	785.586	0.26153846153846155	0.27936507936507937	321.433576668888	-3.2e-16	0.009035409035409114	2.993092622516174	0.2874236874236874	0.005483277357918335	0.2716832646520146	0.27277167277167275	0.2476190476190476	0.0398046398046398	0.003863178498201334	0.2717697889177577	-0.665778	58.02244792535016	1	4.7021876425945e-05	1	0	0	0	0	1	0	-3.2e-16	0	1
70	5211769	0	0.133042	0	1	39427	3	0.915602	0.531733	14.8307	27.8913	31.074291581198594	40.03425215113521	39.63979912823421	41.042630442823146	6098.573395550931	25.5373	0.5221624547507897	3091.46252539772	0.5069156874709457	6114.85	0.26202686202686204	0.28034188034188035	2911.133402329592	-3.2e-16	0.008547008547008517	5.086710654453061	0.3069597069597069	0.005907377182047204	0.2716067867563035	0.272039072039072	0.23833943833943833	0.0686202686202686	0.0037123970112212345	0.2717278717355307	-0.284721	451.4964118304614	1	6.578966583687059e-05	1	0	0	0	0	1	0	-3.2e-16	0	1
71	5218606	0	0.118527	0	1	4765	1	0.606182	0.471308	8.10712	17.2013	14.898940185083845	19.100169998992712	19.689069412892604	20.196384476092803	922.0016942364659	10.4271	0.6558357829422399	698.5167565705625	0.7576089728869997	927.574	0.26593406593406593	0.2786324786324786	353.37205949660154	-3.2e-16	0.006349206349206382	10.200035815873294	0.293040293040293	0.00414642489269806	0.2722636440160049	0.27277167277167275	0.2144078144078144	0.0786324786324786	0.0027144309457649185	0.2723232060268365	-1.46633	68.78881793601468	1	3.243668786097768e-05	1	0	0	0	0	1	0	-3.2e-16	0	1
72	5240218	1	0.121191	0	1	20187	1	0.852497	0.62316	13.2067	21.1932	21.72475564646947	29.075538651420615	22.51081893210774	29.165199930005077	2946.4738576740197	18.0671	0.6256928758179992	1588.5149599995032	0.5391240637897582	2951.63	0.263980463980464	0.27887667887667883	1491.490458330165	-3.2e-16	0.007570207570207543	5.797543254946355	0.32405372405372407	0.004752092734942755	0.27174266154798177	0.272039072039072	0.23076923076923075	0.09328449328449331	0.0032082687216461797	0.2718155812787341	-0.266125	218.0772213053492	1	3.9636120715147335e-05	1	0	0	0	0	1	0	-3.2e-16	0	1
73	5243936	0	0.110746	0	1	39583	1	0.680844	0.494463	16.0011	32.3605	38.21423459943707	35.439569648305145	30.435755622900412	38.84846746154104	7084.081304787215	22.0324	0.6101529202336083	2923.486694782965	0.4126839556185441	7090.33	0.26568986568986563	0.27863247863247864	2939.7535608063076	-3.2e-16	0.006349206349206327	5.309755261022741	0.315018315018315	0.004121841490910418	0.2724646873448126	0.27301587301587305	0.23199023199023197	0.08302808302808304	0.0026533752137575936	0.2725217125179333	-0.643172	526.5850970378386	1	3.1077943800586736e-05	1	0	0	0	0	1	0	-3.2e-16	0	1
74	5272915	0	0.144626	0	1	59134	1	0.940209	0.704594	18.849	26.7516	30.609032528583963	32.97462319689502	26.785658554745773	35.326057624507705	8120.74449078571	25.1521	0.6414300258491111	3046.015223397114	0.37509063693030953	8136.68	0.2700854700854701	0.2842490842490843	4542.696752733091	-3.2e-16	0.007081807081807057	9.6797009268008	0.3135531135531136	0.004427384556550668	0.27710502745507987	0.27692307692307694	0.17997557997557997	0.13357753357753363	0.0030627191231548316	0.2771649090252205	-0.329718	625.0626826845165	1	3.319055407816004e-05	1	0	0	0	0	1	0	-3.2e-16	0	1
75	5290440	1	0.119067	0	1	2762	1	0.616295	0.453102	5.86235	12.9382	10.006318196356776	12.860118821371609	13.326806060179049	15.143720309330343	393.83804159213156	7.97378	0.7119358281637724	364.9682209654392	0.9266962111887843	396.97	0.2708180708180708	0.28424908424908424	212.8854742001995	-3.2e-16	0.007081807081807112	16.628706318601203	0.2952380952380953	0.004574821487709292	0.2775494921041626	0.2783882783882784	0.20366300366300366	0.09157509157509164	0.0029149004726316723	0.27762666587470763	-2.20558	30.597088995940876	1	4.284503742790853e-05	1	0	0	0	0	1	0	-3.2e-16	0	1
76	5291209	1	0.126976	0	1	64390	1	0.482046	0.352364	16.632	47.2013	48.991019076011725	48.40462315169473	28.10481724835578	50.71614927194476	10735.14204816912	22.7532	0.6197774564313421	3797.1132135550556	0.3537087070219675	10746.2	0.2644444444444446	0.2810744810744811	4787.400069354062	-3.2e-16	0.008302808302808273	9.750280011561536	0.3013431013431013	0.005610043445819625	0.27255500620930034	0.27326007326007323	0.21807081807081807	0.08327228327228325	0.003517485645441267	0.2726720657371418	-1.63237	798.9835718816727	1	6.382402360842585e-05	1	0	0	0	0	1	0	-3.2e-16	0	1
77	5304252	0	0.125485	0	1	98196	1	0.487206	0.410242	20.1763	49.1815	51.442343175285394	44.368847241545666	32.604251738773456	52.44184518393271	13507.947168020335	23.9615	0.5101523986703741	5376.633418469713	0.3980348273199301	13511.5	0.263980463980464	0.2796092796092796	7267.329332921861	-3.2e-16	0.008302808302808329	3.363588528009968	0.29426129426129427	0.004960538974830019	0.2719716058650434	0.27228327228327226	0.2476190476190476	0.04664224664224667	0.0034057527702059266	0.27204485834986775	-0.427527	999.9646941114927	1	3.985055778902756e-05	1	0	0	0	0	1	0	-3.2e-16	0	1
78	5313289	1	0.0870503	0	1	80383	4	0.708929	0.663522	30.0799	45.3337	51.80842837748134	52.74647324928485	42.617637289245344	57.308221434774296	27033.106957452135	32.1384	0.4136466374092514	10530.571342301133	0.3895435089601568	27050.7	0.2583638583638584	0.27521367521367524	5711.705303975634	-3.2e-16	0.008302808302808384	5.450596329940468	0.3343101343101343	0.005215956063781577	0.2664751628562384	0.2661782661782662	0.20976800976800977	0.12454212454212452	0.003495573927037252	0.2665635666274155	0.25242446876032765	1922.120491304684	1	4.712263386975984e-05	1	0	0	0	0	1	0	-3.2e-16	0	1
79	5316092	0	0.11103	0	1	59890	1	0.763654	0.658925	22.3682	33.9465	34.11456298866345	40.99031246688804	37.97352124286442	41.99367788623444	11032.669345574008	25.9234	0.4789471377847145	5003.995884336686	0.4535616655949311	11061.8	0.26153846153846155	0.27472527472527475	4319.7703055484735	-3.2e-16	0.00659340659340657	28.95808296483795	0.37289377289377285	0.004295137702036377	0.26849257827384393	0.2686202686202686	0.17753357753357754	0.1953601953601953	0.002800400353577972	0.26856732335168854	1.3110221911565985	797.866558163579	1	4.0142584154225e-05	1	0	0	0	0	1	0	-3.2e-16	0	1
80	5323584	0	0.114351	0	1	102426	1	0.804993	0.704564	26.0988	37.0425	47.136945684810904	48.073268137607556	42.02082308515513	48.0959389787404	17368.331430293467	29.8189	0.5612044501837384	5779.209216672256	0.33274406582271254	17368.8	0.2627594627594627	0.2781440781440781	7525.227269683241	-3.2e-16	0.0073260073260073555	5.078083165864912	0.30256410256410254	0.004873333177268536	0.2709723690568398	0.2713064713064713	0.24542124542124544	0.057142857142857106	0.0031325778027012185	0.2710533030428847	0.13500488483885648	1276.0826762274833	1	4.3868298181705504e-05	1	0	0	0	0	1	0	-3.2e-16	0	1
81	5324804	0	0.115632	0	1	36938	1	0.709761	0.536779	17.4349	32.4806	34.81981737116473	41.183562451567546	30.84469612316944	42.548885512969285	7670.172709734608	23.0535	0.5714215180045232	3291.5285719252834	0.4291335666728646	7677.85	0.2652014652014652	0.28351648351648356	2790.470720152185	-3.2e-16	0.00879120879120876	10.074167538415525	0.3829059829059828	0.005746225879513635	0.274740123221362	0.2754578754578755	0.1894993894993895	0.19340659340659333	0.003733420396772523	0.2748539903562115	-1.05987	580.02135978613	1	6.258070704319403e-05	1	0	0	0	0	1	0	-3.2e-16	0	1
82	5356535	0	0.101926	0	1	2261	1	0.964502	0.162401	3.31531	20.4143	19.259934596260624	20.902406003029157	23.853512426563693	23.853512426563693	467.0472506458256	19.6897	0.4262784702896898	682.9117824419536	1.4621899208220024	476.729	0.2669108669108669	0.27741147741147737	167.53133417118764	-3.2e-16	0.0051282051282051655	12.573576982110632	0.28424908424908424	0.0034996731542842278	0.2721599300988951	0.27277167277167275	0.23174603174603173	0.05250305250305251	0.002210998758855022	0.27220603048088077	-1.99403	35.32374960536381	1	2.5095478722683778e-05	1	0	0	0	0	1	0	-3.2e-16	0	1
83	5373401	1	0.12955	0	1	868	1	0.524906	0.211905	2.72811	12.8742	9.149372296221186	13.855025890361253	11.008482350205458	14.405008590153463	133.6253982199021	6.75776	0.5708240135490503	221.43243269699857	1.6571133605349175	136.864	0.2549450549450549	0.28376068376068375	64.49087827109804	-3.2e-16	0.01172161172161168	3.396245732198571	0.2957264957264957	0.008052801113813252	0.2723772387366856	0.27448107448107445	0.2388278388278388	0.05689865689865686	0.0053186249787282956	0.27257704755922446	-0.88783	10.16878228883627	1	0.00010888667428224611	1	0	0	0	0	1	0	-3.2e-16	0	1
84	5394094	0	0.143776	0	1	1143	1	0.690192	0.423472	4.24403	10.022	8.046404719860094	10.152546004731482	10.559971613990319	11.659148873268396	189.02134195132496	6.91709	0.7197539786813137	221.29619412837468	1.1707471328045107	192.288	0.2578754578754579	0.27057387057387056	80.14924093678671	-3.2e-16	0.006105006105006083	4.922749581438111	0.2776556776556776	0.004021297444002809	0.2647504532018967	0.26544566544566545	0.2427350427350427	0.03492063492063491	0.0025995869443744234	0.26480525031070357	-1.06777	13.483572271676762	1	2.9018121504637005e-05	1	0	0	0	0	1	0	-3.2e-16	0	1
85	5396303	0	0.0973108	0	1	48014	1	0.584932	0.377797	18.938	50.1276	50.32628883404186	36.38582736662215	49.34414829240772	50.8150944540095	11507.275862229442	29.3213	0.4462468617052591	5523.622193718048	0.48001127806871663	11539	0.2642246642246643	0.2781440781440782	3534.5526121524663	-3.2e-16	0.007081807081807112	3.964524852876051	0.2942612942612943	0.004444677360678319	0.2712587084770198	0.2715506715506716	0.23369963369963373	0.060561660561660596	0.002968348949697846	0.27132092012844755	-0.455363	849.4446211755437	1	3.375477472657597e-05	1	0	0	0	0	1	0	-3.2e-16	0	1
86	5396366	1	0.130122	0	1	85162	1	0.780595	0.608951	22.4059	36.7942	39.97299027260783	43.01162585019019	36.062445840513924	43.246386649947404	14892.696621378884	28.7214	0.6082428928257732	4812.705752909271	0.32315878549493154	14903.3	0.2605616605616606	0.2788766788766789	6192.933358200612	-3.2e-16	0.00952380952380949	5.512102818554382	0.31501831501831506	0.005808271139177755	0.26955966906883977	0.2693528693528694	0.17191697191697194	0.14310134310134312	0.003951131222628216	0.26966543123225734	-0.242628	1083.7633192287274	1	5.702961317683892e-05	1	0	0	0	0	1	0	-3.2e-16	0	1
87	5408184	0	0.13234	0	1	46453	1	0.93374	0.485374	13.917	28.6728	30.975516547613584	32.63473727960215	32.90942367508091	34.82042594690908	6775.698226170735	26.7729	0.6317377197469096	2741.0482866268476	0.40454108124823357	6792.09	0.26568986568986575	0.2803418803418804	3464.9608734556728	-3.2e-16	0.007570207570207599	4.703449947639071	0.3025641025641026	0.004774080736752875	0.27304089075341736	0.27301587301587305	0.2500610500610501	0.05250305250305248	0.0032305886092833603	0.27311294427737265	0.24483817942033648	506.6268007245263	1	3.935230843563957e-05	1	0	0	0	0	1	0	-3.2e-16	0	1
88	5428070	0	0.103443	0	1	1279	1	0.625025	0.433826	4.98331	11.4869	12.621639598021694	11.02221223019465	10.392570783802142	13.972769034135522	258.0058827331099	7.17959	0.6776172098193347	289.236281322656	1.1210452965595823	262.052	0.26544566544566545	0.2847374847374847	97.21653387719323	-3.2e-16	0.010500610500610463	4.502776564364193	0.29059829059829057	0.00622836563762363	0.27558255314314734	0.27692307692307694	0.24273504273504273	0.04786324786324783	0.004304639568586224	0.2756987481792582	-0.986744	19.918552820518872	1	6.405615071438434e-05	1	0	0	0	0	1	0	-3.2e-16	0	1
89	5436640	1	0.0982693	0	1	7636	2	0.552008	0.516821	10.8854	21.0622	15.05582123554054	23.62961313172539	19.986766251580384	23.992353590623594	1435.463297240024	11.6265	0.5747502729952724	1070.6963776497382	0.7458890657172316	1442.74	0.26691086691086685	0.27789987789987786	567.9642722817813	-3.2e-16	0.005616605616605597	9.90859629525086	0.2923076923076923	0.0036331257902879276	0.2726820964379896	0.27326007326007323	0.21807081807081802	0.0742368742368743	0.0023760391769478474	0.27272663171602596	-1.35898	107.31054517987776	1	2.428992935181591e-05	1	0	0	0	0	1	0	-3.2e-16	0	1
90	5438779	0	0.107474	0	1	2853	1	0.849005	0.691551	7.97604	11.5336	14.117100792657077	13.797253727364394	11.072793428172428	14.931457604952575	571.8366903037711	9.79204	0.7183810120387163	463.7785138633721	0.8110331528692286	576.136	0.26062530532486566	0.2772349780166097	207.27525721270706	-3.2e-16	0.008060576453346346	4.493626439191823	0.2882266731802638	0.005216867223475457	0.2694508527350002	0.27039570102589155	0.2427943331704934	0.045432340009770394	0.003415021498104259	0.26953976509533906	-0.939986	41.85727593168196	1	4.792292803180135e-05	1	0	0	0	0	1	0	-3.2e-16	0	1
91	5458412	1	0.117365	0	1	46703	1	0.410468	0.27975	14.8641	53.1337	47.345483137178064	55.566891415459374	26.739310223193083	55.57653254782424	8739.360469363482	21.8097	0.5534509925523458	3707.3027709587946	0.42420755888889544	8757.79	0.2652014652014652	0.2805860805860806	3483.612786193592	-3.2e-16	0.007570207570207543	5.1982747188338045	0.29890109890109895	0.005013269775166037	0.27302943650073386	0.2735042735042735	0.23833943833943835	0.060561660561660596	0.0032474818690847833	0.27311311058819937	-0.734427	653.2504753914437	1	4.5697979253768683e-05	1	0	0	0	0	1	0	-3.2e-16	0	1
92	5485266	1	0.105551	0	1	3535	1	0.659717	0.417516	6.52848	15.6365	13.806462968726692	11.96820150607597	15.572274321339915	17.484877335846548	683.1489685067245	10.3157	0.701311995235756	534.871924075563	0.7829506428806063	688.137	0.26593406593406593	0.277069597069597	260.14194385183384	-3.2e-16	0.005372405372405353	8.373415494620126	0.28473748473748467	0.0038622680410900535	0.27121728813383683	0.2717948717948718	0.24273504273504268	0.04200244200244199	0.0023217870075636503	0.27127544306817414	-1.68366	50.640270876642	1	3.154862916149505e-05	1	0	0	0	0	1	0	-3.2e-16	0	1
93	5506919	1	0.106634	0	1	21317	1	0.394908	0.329087	11.7656	35.7522	37.21365666233641	38.93629548075762	17.03595835147307	40.12334435232021	3492.368413832611	14.1189	0.5599256107441524	1988.079863561132	0.5692640718220688	3500.96	0.2698412698412699	0.28595848595848594	1648.008016924061	-3.2e-16	0.008302808302808329	5.767607484405145	0.3025641025641026	0.0053063163850742626	0.27795314670578547	0.2783882783882784	0.24273504273504273	0.059829059829059866	0.0034852411726685522	0.27804597808587395	-0.873833	270.657952662406	1	5.161416608241745e-05	1	0	0	0	0	1	0	-3.2e-16	0	1
94	5517642	1	0.0976362	0	1	65030	1	0.708143	0.474518	20.171	42.5084	53.13475969634456	41.09851408894992	44.94953835730859	53.23310877291413	13205.599772058244	30.102	0.541382727422894	4990.589126178445	0.37791461291580586	13227.9	0.26593406593406593	0.28351648351648356	4917.364942744137	-3.2e-16	0.009035409035409059	4.115067837874095	0.3013431013431013	0.00552252685775238	0.2748928051803647	0.2752136752136752	0.24273504273504276	0.058608058608058566	0.0038172596351864134	0.2749852146150192	-0.466857	1000.2503580075481	1	5.081391693818758e-05	1	0	0	0	0	1	0	-3.2e-16	0	1
95	5520060	0	0.112823	0	1	62296	1	0.93782	0.768735	21.6764	28.1975	34.97281653849933	33.24589233412724	37.95783665175414	38.33635794275901	9884.57984672187	26.4442	0.5698374735053939	3908.756303751615	0.39543980263844175	9903.71	0.2669108669108669	0.28034188034188035	4668.831332948696	-3.2e-16	0.007081807081807112	4.607545439295015	0.30158730158730157	0.004283142000534551	0.27370546744182284	0.27350427350427353	0.242979242979243	0.058608058608058566	0.002925188629937252	0.27376253364149483	0.34657701171193067	742.2427225239558	1	3.124191826379623e-05	1	0	0	0	0	1	0	-3.2e-16	0	1
96	5543724	1	0.102001	0	1	7312	1	0.564295	0.529571	11.1209	20.9997	17.263508052866477	20.464914676247002	22.8691549702641	23.54481361119344	1667.4171272036574	11.85	0.6115008533050962	1112.0301506600372	0.6669177931049369	1676.21	0.26471306471306466	0.2805860805860806	545.3692803845186	-3.2e-16	0.007081807081807057	10.808892817457115	0.295970695970696	0.005054959420486376	0.27300962774157517	0.2737484737484738	0.19536019536019533	0.10061050061050064	0.0031057690754009892	0.27310348638525667	-1.49411	125.0213035128805	1	5.1257436188587034e-05	1	0	0	0	0	1	0	-3.2e-16	0	1
97	5547764	0	0.0951576	0	1	108567	1	0.782234	0.623003	23.2895	37.3827	45.775810309112735	44.79445577445747	34.95682194700722	45.86236153410406	16549.402419606537	29.242	0.6352736397041931	4943.61719229807	0.2987187734610423	16559.7	0.2669108669108669	0.28327228327228327	8200.085704803945	-3.2e-16	0.008791208791208815	4.522685167250428	0.30622710622710625	0.005400537144696592	0.27473783259242923	0.2744810744810745	0.2427350427350427	0.06349206349206354	0.0037158179574845796	0.2748275568649558	-0.380453	1250.7551624189216	1	4.930935477483476e-05	1	0	0	0	0	1	0	-3.2e-16	0	1
98	5580150	1	0.112187	0	1	308972	1	0.791973	0.547088	30.1531	55.1156	64.09931509722132	56.65793175786689	53.44954633957383	64.23486276161627	44379.76532697892	43.6501	0.43932169038394875	13798.27552735764	0.3109136658496372	44407.2	0.26764346764346764	0.2871794871794872	23879.45103296107	-3.2e-16	0.010500610500610463	3.527098129778506	0.3203907203907204	0.0061563366299945575	0.27789547241277485	0.2783882783882784	0.23931623931623933	0.08107448107448109	0.0042922241666628076	0.2780050002041822	-0.278312	3432.088033130057	1	6.088655100797689e-05	1	0	0	0	0	1	0	-3.2e-16	0	1
99	5616404	1	0.0887518	0	1	63267	1	0.917999	0.795868	23.4236	29.4315	35.84867078802239	33.955749672051375	36.0547302973236	36.11583553875697	10624.974727838438	27.0181	0.5727449508223577	4080.7638103096356	0.3840728015679556	10643.5	0.2732600732600733	0.29572649572649573	5149.643855859242	-3.2e-16	0.011721611721611735	5.566091816849179	0.3467643467643468	0.007041566945535583	0.28515274905336074	0.28620268620268624	0.18241758241758244	0.16434676434676437	0.004857056179500381	0.28529882077336244	-0.857824	866.3287922918418	1	8.332684198223489e-05	1	0	0	0	0	1	0	-3.2e-16	0	1
100	5616995	1	0.107278	0	1	100852	1	0.679396	0.528859	23.2592	43.9799	46.089092519124236	49.82568158931483	38.82259337168907	55.1244144607768	18311.87110977311	29.8798	0.5918446237376601	5676.729925465586	0.3100027239944855	18345.3	0.2622710622710623	0.27765567765567767	7389.382962634978	-3.2e-16	0.007570207570207543	9.291151917722646	0.34407814407814413	0.005034724181637223	0.2705935054822533	0.27106227106227104	0.16336996336996334	0.1807081807081808	0.003234633013967428	0.2706835289882549	-0.253709	1344.148650198732	1	4.872765636113714e-05	1	0	0	0	0	1	0	-3.2e-16	0	1
101	5655065	0	0.121046	0	1	1858	1	0.508095	0.41921	5.93175	14.1498	9.673796885128246	12.192829847103736	16.81925289858043	17.27980921838941	331.99820270995514	7.18946	0.5902329479535181	392.84192506352525	1.1832652160672246	335.39	0.2608058608058608	0.2818070818070818	137.6129728472586	-3.2e-16	0.009768009768009733	4.076745571633714	0.2935286935286936	0.006380108238073278	0.27201962013587416	0.2732600732600733	0.23418803418803422	0.05934065934065938	0.004185057555927558	0.2721490569064285	-0.86114	24.84072023100358	1	7.043543619314772e-05	1	0	0	0	0	1	0	-3.2e-16	0	1
102	5657101	1	0.11234	0	1	3170	1	0.549739	0.491811	8.23915	16.7527	17.85514738118735	11.552506080003406	16.219406673242744	18.551129902117474	706.2577858494914	9.20959	0.6520156779141152	588.2134059289698	0.8328593577506023	711.891	0.26520146520146515	0.2827838827838828	238.75676540526354	-3.2e-16	0.009035409035409059	8.861325914697153	0.29499389499389495	0.005729024873010785	0.27433208922167907	0.2752136752136752	0.19536019536019533	0.09963369963369961	0.0037643210438838186	0.2744405065045851	-1.35081	53.61789909378906	1	5.9496433761923875e-05	1	0	0	0	0	1	0	-3.2e-16	0	1
103	5676561	0	0.104997	0	1	23914	1	0.665296	0.427904	13.5024	31.5548	30.71393500450691	27.828590679780998	31.007973906735366	37.25630693106549	5130.576581175254	20.9933	0.5067754500232162	2838.655390121183	0.5532819450618035	5150.47	0.2664224664224664	0.28449328449328454	1829.9250980900802	-3.2e-16	0.00879120879120876	4.018954807045254	0.3238095238095238	0.005636374247632984	0.2765276632801931	0.27765567765567767	0.24835164835164839	0.07545787545787544	0.0037360897247938484	0.2766244378618785	-0.674195	394.1196645302759	1	5.353106319635916e-05	1	0	0	0	0	1	0	-3.2e-16	0	1
104	5764543	0	0.244918	0	1	8355	1	0.863336	0.577481	13.1993	22.8567	28.0658723740498	28.667990810865277	23.178688031867356	29.017916019168293	4036.50361346785	19.733	0.7661800114517581	1600.1359057996942	0.39641631942575717	4054.13	0.5074651353568499	0.5192780968006562	2200.9564258012156	-3.2e-16	0.005578342904019595	7.826311321155468	0.5515996718621821	0.0038221802371336683	0.5132254170330235	0.5130434782608696	0.4767842493847416	0.07481542247744044	0.002341090096660802	0.513254180184736	-0.0592094	1067.9798724754078	1	2.952478838459241e-05	1	0	0	0	0	1	0	-3.2e-16	0	1
105	5775472	0	0.327858	0	1	924	1	0.560009	0.444556	5.6482	12.7053	10.524066214907526	10.839126941247889	14.345307412868458	14.82782757065759	314.895378176944	7.11505	0.7145522368408408	313.2523461123439	0.9947822922199993	321.196	0.5097621000820344	0.5156685808039376	243.02268584437945	-3.2e-16	0.00295324036095157	5.050169671868828	0.5181296144380639	0.0018985793039466873	0.5128403453259893	0.5132075471698112	0.4989335520918785	0.019196062346185427	0.0012520919207233707	0.5128465313976925	-1.0432	84.47823437509867	1	6.344972564524375e-06	1	0	0	0	0	1	0	-3.2e-16	0	1
106	5787065	0	0.153452	0	1	16160	1	0.617248	0.492518	10.573	21.4673	21.86629833990895	18.178032883844672	20.317450286965887	24.225076005312538	1989.1090936472071	13.2506	0.7171587361998695	1066.5336602338298	0.5361866091910756	1994.69	0.2593406593406593	0.2742368742368742	1152.36004997309	-3.2e-16	0.007814407814407787	5.333226059357358	0.3013431013431014	0.004869640339448754	0.2669598429623182	0.26691086691086685	0.24029304029304024	0.06105006105006114	0.003258464213091283	0.26703821642788933	0.17002589321500444	142.24048493195377	1	4.185127852265961e-05	1	0	0	0	0	1	0	-3.2e-16	0	1
107	6011577	0	0.165378	0	1	50655	1	0.907505	0.55167	14.6796	26.6094	29.914232182075047	32.438861011367955	28.781932843419757	35.50563800205774	5404.582885255438	24.1482	0.5671563579908343	2625.968066922983	0.48587802660720436	5410.54	0.2603174603174603	0.29694749694749695	3989.550170865628	-3.2e-16	0.019780219780219765	6.692117544716651	0.35531135531135527	0.012080457090872772	0.28019467081356325	0.28253968253968254	0.14749694749694747	0.2078144078144078	0.008310307799371289	0.2806407973703486	-1.28398	426.12992432354656	1	0.000250203596343949	1	0	0	0	0	1	0	-3.2e-16	0	1
108	6012955	0	0.118391	0	1	65002	1	0.78481	0.481582	18.4935	38.4015	40.40508593482269	42.55059389023228	37.63299627657146	45.7552364344184	11809.554757848025	30.1379	0.49857568637657096	5030.085627616842	0.42593355386866766	11824	0.26886446886446885	0.2832722832722833	4968.732743078384	-3.2e-16	0.0073260073260073	26.793599718884344	0.3584859584859585	0.004894548901553314	0.2763792071167228	0.2771672771672772	0.1474969474969475	0.210989010989011	0.0030212308136401953	0.27647728697080687	-1.68556	903.825859828693	1	5.422408426948053e-05	1	0	0	0	0	1	0	-3.2e-16	0	1
109	6059535	0	0.09048	0	1	32867	1	0.605266	0.459628	17.7165	38.5453	38.70260423872816	32.32845578440658	36.759360075103366	41.10633547282312	7106.292690612834	23.3302	0.5049807319777814	3539.7401152884017	0.4981134706095452	7128.66	0.26544566544566545	0.28669108669108667	2538.2719125888357	-3.2e-16	0.009523809523809545	7.288298781861611	0.32112332112332115	0.006538218802350866	0.277760484563661	0.2796092796092796	0.19780219780219782	0.12332112332112333	0.0042094042226846345	0.27790031537552023	-1.48388	550.5363190165262	1	7.769850077384047e-05	1	0	0	0	0	1	0	-3.2e-16	0	1
110	6076476	1	0.1038	0	1	12522	1	0.769724	0.504092	10.4375	20.7056	18.153171079698296	21.49427471052859	23.43390483493923	26.047150986003942	2233.8379405276405	15.9376	0.6313547220793134	1308.9160710769681	0.5859494313933076	2243.01	0.273015873015873	0.28888888888888886	990.946416324145	-3.2e-16	0.008547008547008572	4.266519238728059	0.3062271062271062	0.0050903284073890885	0.28123562359307447	0.28205128205128205	0.2532356532356532	0.05299145299145297	0.0035156649466507846	0.2813119854956923	-0.789169	177.50386350624086	1	4.295720574313979e-05	1	0	0	0	0	1	0	-3.2e-16	0	1
111	6176737	0	0.319828	0	1	76139	1	0.701262	0.664889	32.1024	48.2823	53.04606780149015	55.39446617650302	44.4748977375704	61.77227308213036	32415.349785447546	33.8585	0.6373074768112986	7714.401752910868	0.23798607153621243	32457.8	0.5081214109926169	0.5138638228055783	19887.87136383794	-3.2e-16	0.002789171452009742	13.608611746776063	0.5338802296964724	0.0019884400821988434	0.5110729210007418	0.5112387202625102	0.49122231337161604	0.04265791632485638	0.0012044485374199366	0.5110819779011552	-0.254073	8478.133249928922	1	9.257555126650283e-06	1	0	0	0	0	1	0	-3.2e-16	0	1
112	6188937	1	0.319214	0	1	581	1	0.572705	0.349961	4.38811	12.5389	9.971099905400726	9.229442527180739	11.95312023162842	14.945816370915816	252.84406754512364	7.18108	0.7093273977388282	272.60840089285887	1.0781680722811817	259.411	0.5068088597210829	0.5120590648072191	150.86606412954313	-3.2e-16	0.00295324036095157	4.4725916419909995	0.5138638228055784	0.0017138627505963715	0.5095697921181974	0.5099261689909763	0.4995898277276456	0.01427399507793281	0.001188217146021992	0.5095745316644784	-0.948862	67.36032252350039	1	4.830281689566729e-06	1	0	0	0	0	1	0	-3.2e-16	0	1
113	6204927	0	0.330037	0	1	4769	1	0.790168	0.575406	10.9281	18.9919	19.80704478219359	19.368864243220663	18.992813322622485	21.34760344011233	1410.8033111918942	15.0068	0.548926789378317	1108.1894510661193	0.7855024455038198	1421.27	0.506644790812141	0.5182936833470057	1253.080407063173	-3.2e-16	0.00656275635767023	4.887945131387975	0.5287940935192781	0.003969888663008813	0.5125702277028065	0.5132075471698112	0.49122231337161604	0.03757178014766205	0.002675720635195086	0.5125967030396463	-0.896423	373.4466979957034	1	2.714163980848529e-05	1	0	0	0	0	1	0	-3.2e-16	0	1
114	6216605	0	0.150531	0	1	62701	1	0.656744	0.482418	18.5476	38.4472	39.85709641140951	31.97417839107958	39.50266778363109	41.418995168693364	8919.197104481509	25.25	0.5553797100683238	3744.937919311036	0.41987388275446536	8934.22	0.2686202686202686	0.2862026862026862	4848.218345610434	-3.2e-16	0.009035409035409059	6.682299968084762	0.3391941391941392	0.005627467453765879	0.2779721670297578	0.27863247863247864	0.1675213675213675	0.1716727716727717	0.003831114213630914	0.27806981736595915	-0.679319	690.8189480364595	1	5.4297686718277104e-05	1	0	0	0	0	1	0	-3.2e-16	0	1
115	6264803	0	0.321153	0	1	37901	1	0.794794	0.605177	26.0044	42.9699	46.68456537142249	44.322620751250035	42.366217344367	47.25127134413002	16561.019971200807	34.1522	0.5164241143796957	6084.183888021107	0.36737978087106643	16592.3	0.5084495488105005	0.5171452009844135	9962.241075802125	-3.2e-16	0.004429860541427355	9.020912219981025	0.5435602953240362	0.0027986020973928896	0.5126740342629613	0.5127153404429861	0.4679245283018868	0.07563576702214936	0.0018814694842981693	0.5126880432876725	-0.783841	4361.265942596436	1	1.4364322682410316e-05	1	0	0	0	0	1	0	-3.2e-16	0	1
116	6338223	0	0.317756	0	1	16114	1	0.804983	0.605356	17.2461	28.4892	32.24454733503494	36.77241945862835	28.188951467417137	38.76349179955459	6851.670921545036	22.9333	0.6641817156706867	2626.605642362712	0.3833525679266596	6869.34	0.5086136177194422	0.5166529942575883	4233.953626427612	-3.2e-16	0.004265791632485638	9.687690702169261	0.5410992616899098	0.0026206853910208	0.5125792611971126	0.5127153404429861	0.47497949138638235	0.0661197703035275	0.001779195088593985	0.512591462907669	-1.11255	1804.920313600917	1	1.2508836446547552e-05	1	0	0	0	0	1	0	-3.2e-16	0	1
117	6341966	0	0.325481	0	1	38999	1	0.797691	0.643847	24.9646	38.7742	40.38285885188524	42.13955452922247	38.42207848244211	49.199292617400445	15709.347671383306	30.9298	0.5532160963140237	5483.124211855431	0.3490357668920703	15747.4	0.5054963084495488	0.5130434782608696	10112.587357003313	-3.2e-16	0.0034454470877768317	16.367021723613597	0.5337161607875308	0.0025337730019356604	0.5092042388668134	0.5094339622641509	0.44380639868744876	0.08990976210008206	0.0014890630296672766	0.5092187747249765	-1.93999	4083.3613028849054	1	1.4803652475474336e-05	1	0	0	0	0	1	0	-3.2e-16	0	1
118	6411656	1	0.104146	0	1	120656	1	0.656698	0.572311	28.3519	49.5393	58.75755813354895	52.42730485027146	39.8906	59.528418167343986	24515.3077619805	32.5324	0.5473203068389283	7456.484667748404	0.3041562741183398	24542.9	0.26324786324786326	0.28253968253968254	9080.001642254098	-3.2e-16	0.009035409035409003	12.677050600995898	0.34065934065934067	0.00604033018558186	0.27420255432289636	0.2757020757020757	0.14114774114774115	0.19951159951159952	0.003973435456390796	0.27432696694863384	-1.76149	1846.9800389282111	1	6.824399803586243e-05	1	0	0	0	0	1	0	-3.2e-16	0	1
119	6469676	0	0.329887	0	1	118419	1	0.526617	0.43273	28.2985	65.3952	81.91517977272082	80.6754868420214	45.12274134779076	83.94315114085705	36416.14412420928	34.4382	0.473205931798697	11227.849533152856	0.30832065841063705	36430	0.5063166529942577	0.5145200984413454	30845.48135790912	-3.2e-16	0.004265791632485749	7.970864133322276	0.5356849876948319	0.002684604599525642	0.5103572546146173	0.5104183757178015	0.45315832649712884	0.08252666119770302	0.0018064271075066746	0.5103699331189093	-0.50002	9489.197674124904	1	1.2941294030675418e-05	1	0	0	0	0	1	0	-3.2e-16	0	1
120	6483471	1	0.319563	0	1	16161	1	0.68702	0.392151	13.615	34.7188	28.998357132421845	34.055223148965794	31.828113259521068	38.98361743274957	5885.2937333978	23.8525	0.5696456040127588	2767.3120640569023	0.4702079776159668	5912.87	0.49975389663658737	0.5136997538966366	4163.458603718402	-3.2e-16	0.006726825266612058	12.724144255973359	0.526825266611977	0.004565870831606663	0.5075271548460353	0.5089417555373257	0.4296964725184577	0.09712879409351932	0.0028989030423736423	0.50756657003129	-2.02887	1523.296535243409	1	4.0010107217026935e-05	1	0	0	0	0	1	0	-3.2e-16	0	1
121	6560376	1	0.127194	0	1	8710	1	0.648179	0.471679	8.95435	18.984	17.310142056916902	18.85558760828995	19.09165650923464	20.67505209038663	1268.865902272869	12.305	0.6811645454611109	832.1007386543741	0.6557830399286995	1273.53	0.2713064713064714	0.28620268620268624	680.9928914769943	-3.2e-16	0.0065934065934066255	8.105385118690394	0.31013431013431014	0.004675838446088163	0.27953997272022524	0.28058608058608064	0.22148962148962154	0.08864468864468861	0.002851916262714887	0.2796161243166082	-1.31333	99.57089344591927	1	4.258062941657043e-05	1	0	0	0	0	1	0	-3.2e-16	0	1
122	6657760	1	0.102583	0	1	1108434	1	0.731169	0.483114	48.2112	99.7925	104.25403655440854	121.80291487399691	85.56912624874626	124.7728056426456	223787.16671828297	72.9651	0.5677475821748009	31396.81661608273	0.14029766351886913	223838	0.26324786324786326	0.2832722832722834	83352.0227515911	-3.2e-16	0.009768009768009733	33.27407489241982	0.7785103785103785	0.006264709540913756	0.27408809290599284	0.27472527472527475	0.06446886446886448	0.7140415140415141	0.004184577577319858	0.2742225420051403	0.05858250501993978	16832.151906085266	1	7.371987091681512e-05	1	0	0	0	0	1	0	-3.2e-16	0	1
123	6679936	0	0.338155	0	1	23865	1	0.698984	0.425804	14.332	33.6587	37.54237390613958	36.72049484774164	31.843260302463683	37.87431537159243	7103.302098477229	23.5269	0.6628560021811646	2695.9083354146114	0.37952888643051613	7112.32	0.5043478260869566	0.513371616078753	6187.649800149533	-3.2e-16	0.004265791632485638	17.216404269596563	0.5634126333059886	0.0031824415022036687	0.5091683445660209	0.5095980311730928	0.44922067268252663	0.11419196062346193	0.001829809822976489	0.5091926705940467	-0.401995	1844.061540819481	1	2.477267859519796e-05	1	0	0	0	0	1	0	-3.2e-16	0	1
124	6728226	0	0.112813	0	1	99600	1	0.682613	0.539155	22.8402	42.3631	49.63878043258898	49.94463404222842	35.675020136891	50.979345971735185	18941.344668113386	28.9176	0.7061397518841355	4866.320050305685	0.25691523677819145	18960.1	0.2642246642246642	0.2813186813186813	7436.63362699978	-3.2e-16	0.007814407814407842	15.909224628321512	0.3755799755799756	0.00616912486774259	0.2730718257645968	0.2737484737484737	0.15213675213675212	0.22344322344322345	0.003408110754155265	0.27324896386815056	-1.12432	1415.653670977587	1	9.677422860754054e-05	1	0	0	0	0	1	0	-3.2e-16	0	1
125	6754096	0	0.106792	0	1	36120	1	0.784816	0.727166	18.68	25.6887	25.913115034519418	29.15859126500411	27.081448376913045	29.43381323763817	6213.539675436768	20.1609	0.6790382957242315	2407.03593406724	0.38738562233418783	6222.62	0.27399267399267396	0.2881562881562882	2865.128062245718	-3.2e-16	0.006837606837606813	9.908882828585188	0.33308913308913307	0.0047959308579886804	0.28155689149044627	0.2825396825396826	0.20488400488400488	0.1282051282051282	0.0029212838846857875	0.28164247254890096	-0.904759	493.5936708112643	1	4.819919769545782e-05	1	0	0	0	0	1	0	-3.2e-16	0	1
126	6783208	1	0.133557	0	1	42816	1	0.865542	0.698853	17.7544	25.4051	28.541400838690667	26.88472173268331	27.426304229631253	29.889447108708758	5625.7152177245	21.9892	0.6104819180263488	2505.7042827768587	0.4454019063891348	5634.69	0.2615384615384615	0.28595848595848594	3238.2574732281687	-3.2e-16	0.012210012210012222	5.469597115452578	0.33699633699633696	0.007781440861174423	0.27482069966655165	0.2759462759462759	0.1912087912087912	0.14578754578754577	0.005185540119784946	0.27501263191314307	-0.776746	426.1627007098841	1	0.00010553074658093562	1	0	0	0	0	1	0	-3.2e-16	0	1
127	6877120	0	0.103193	0	1	16461	1	0.776337	0.514321	13.261	25.7835	23.42900439776118	32.57623417317567	34.79544416619653	35.78589839146175	3760.660000097246	20.0167	0.5884066758104692	1987.5401640815724	0.5285083373743378	3773.55	0.26373626373626374	0.2862026862026862	1244.9572318605285	-3.2e-16	0.011965811965811979	6.540248203563022	0.34163614163614164	0.007338260031045595	0.27483787297893364	0.27521367521367524	0.19584859584859582	0.14578754578754582	0.0049587922210599	0.2750103942742976	-0.607403	285.3959354572568	1	9.48605353201194e-05	1	0	0	0	0	1	0	-3.2e-16	0	1
128	6958657	0	0.332519	0	1	9594	1	0.70307	0.367195	10.0402	27.3429	27.125495311037387	30.28303938150768	21.88566785954658	32.469569335590506	2848.40385109486	19.224	0.615783214110701	1578.0617304340665	0.5540161483167131	2859.23	0.505496308449549	0.5150123051681708	2498.764246006457	-3.2e-16	0.0047579983593109	21.373189834880495	0.5801476620180477	0.003286340122022499	0.5103197359985211	0.510746513535685	0.45988515176374084	0.12026251025430684	0.0019788970334238157	0.510343731219299	-0.590104	744.6890490673762	1	2.4491045235723414e-05	1	0	0	0	0	1	0	-3.2e-16	0	1
129	6974248	0	0.31344	0	1	2013	1	0.636193	0.375749	6.78604	18.06	14.133408924225986	20.9863156080246	21.12292447505886	21.12292447505886	892.460739958754	11.4897	0.6797032522976005	659.514259586321	0.7389840584100105	904.67	0.505332239540607	0.5117309269893355	520.819964427061	-3.2e-16	0.003281378178835115	9.650997644566027	0.521410992616899	0.0021382488472694943	0.5086449970189665	0.5089417555373257	0.48170631665299424	0.03970467596390481	0.0013945961625211685	0.5086533678229662	-1.43449	234.06363617517252	1	8.515605221319791e-06	1	0	0	0	0	1	0	-3.2e-16	0	1
130	7044416	0	0.301921	0	1	36619	1	0.762586	0.595679	23.5985	39.6162	48.10470351223464	44.034787384521344	36.40591469802675	48.25064766404696	17857.60498046875	30.2108	0.6517222255595607	5069.561553370724	0.28388810027522804	17880.4	0.5031993437243643	0.5140278917145201	9496.640686397557	-3.2e-16	0.004922067268252728	22.252383687715515	0.5730926989335522	0.0035556482664784116	0.5092238927684071	0.510090237899918	0.42395406070549635	0.14913863822805584	0.002168020919885036	0.509250850568413	-2.13269	4637.031585155057	1	2.7455838441953277e-05	1	0	0	0	0	1	0	-3.2e-16	0	1
131	7050134	1	0.325029	0	1	33619	1	0.817194	0.534816	18.5651	34.7132	41.59821053721888	41.39136382105907	30.524398392547774	41.66979215877567	10005.548759437721	28.3674	0.5602495514605039	4008.0200197428385	0.4005797299185893	10019.2	0.5058244462674324	0.5125512715340443	8723.736016705687	-3.2e-16	0.00295324036095157	50.17426602629309	0.54766201804758	0.0022775514768058427	0.5093879854893765	0.5099261689909762	0.39967186218211653	0.14799015586546344	0.0013321210661251565	0.5093999077944829	-3.04416	2599.873393009398	1	1.2146300102319995e-05	1	0	0	0	0	1	0	-3.2e-16	0	1
[truncated: 1,274 more columns]
