# Supplementary material for: Integrating CT radiomics and transcriptomics: a biologically-informed machine learning model for predicting chemotherapy response in advanced laryngeal cancer
Source: Front Oncol. 2026 Apr 15;16:1740896. doi: 10.3389/fonc.2026.1740896 (PMC13124574; doi:10.3389/fonc.2026.1740896)
Supplement: Supplementary Table S3 — ICC consistency verification. [file DataSheet3.xlsx]

## Sheet: supplementary table 3 re
Feature	ICC
original_gldm_SmallDependenceHighGrayLevelEmphasis	0.93777
wavelet-HLH_ngtdm_Complexity	0.993122
wavelet-HHL_glcm_ClusterShade	0.997542
wavelet-HHL_gldm_SmallDependenceEmphasis	0.944113
gradient_gldm_DependenceEntropy	0.971663
wavelet-LLH_glcm_Id	0.993899
wavelet-LLH_firstorder_Minimum	0.966382
wavelet-LHH_ngtdm_Busyness	0.999967
wavelet-HLH_glcm_JointEntropy	0.98455
wavelet-LHH_firstorder_InterquartileRange	0.998631
square_firstorder_Range	0.96594
wavelet-LLL_firstorder_Energy	0.999963
wavelet-HLL_gldm_LargeDependenceLowGrayLevelEmphasis	0.988471
wavelet-HHH_glrlm_LongRunLowGrayLevelEmphasis	0.981616
wavelet-HHH_glcm_Idm	0.982453
wavelet-LHL_glcm_Contrast	0.998167
gradient_firstorder_Minimum	0.999041
exponential_glrlm_RunPercentage	0.97813
wavelet-LHL_gldm_LargeDependenceLowGrayLevelEmphasis	0.990216
squareroot_gldm_SmallDependenceHighGrayLevelEmphasis	0.93777
wavelet-HLL_glcm_SumEntropy	0.984439
squareroot_firstorder_Variance	0.97764
gradient_glszm_LargeAreaLowGrayLevelEmphasis	0.996235
original_gldm_LargeDependenceHighGrayLevelEmphasis	0.980795
square_firstorder_90Percentile	0.999996
wavelet-LHL_glcm_SumEntropy	0.994721
wavelet-HLL_ngtdm_Contrast	0.995071
wavelet-HLL_firstorder_Uniformity	0.981841
squareroot_glrlm_RunLengthNonUniformityNormalized	0.913927
original_shape_Maximum2DDiameterSlice	0.996348
logarithm_firstorder_TotalEnergy	0.999972
wavelet-LLL_gldm_GrayLevelNonUniformity	0.999962
square_firstorder_Maximum	0.991267
wavelet-HLL_glszm_ZonePercentage	0.922776
wavelet-HHH_gldm_SmallDependenceEmphasis	0.937465
gradient_firstorder_MeanAbsoluteDeviation	0.991418
wavelet-HHL_glszm_LargeAreaHighGrayLevelEmphasis	0.891933
wavelet-LHL_glszm_LargeAreaLowGrayLevelEmphasis	0.930603
logarithm_gldm_SmallDependenceHighGrayLevelEmphasis	0.93777
wavelet-HHH_firstorder_90Percentile	0.999538
square_gldm_DependenceEntropy	0.971663
wavelet-LLL_firstorder_Maximum	0.990779
wavelet-HLH_gldm_GrayLevelNonUniformity	0.999962
wavelet-HHL_glszm_GrayLevelVariance	0.820849
exponential_glrlm_LongRunEmphasis	0.973341
square_gldm_DependenceNonUniformity	0.998206
wavelet-HLH_gldm_LowGrayLevelEmphasis	0.991818
wavelet-LHL_glcm_ClusterProminence	0.997784
wavelet-LLH_glcm_MaximumProbability	0.993852
wavelet-HLL_gldm_DependenceVariance	0.966822
wavelet-HHL_glrlm_LowGrayLevelRunEmphasis	0.975988
wavelet-LLH_glcm_JointAverage	0.991847
square_glszm_ZonePercentage	0.989658
square_firstorder_Mean	0.999998
wavelet-LLH_glcm_ClusterTendency	0.996924
wavelet-HLH_gldm_SmallDependenceLowGrayLevelEmphasis	0.956628
squareroot_firstorder_RootMeanSquared	0.999994
wavelet-HLH_glrlm_LongRunLowGrayLevelEmphasis	0.98963
wavelet-HHL_firstorder_RootMeanSquared	0.997091
exponential_gldm_DependenceVariance	0.902691
wavelet-HLL_glszm_LargeAreaHighGrayLevelEmphasis	0.949588
wavelet-LHL_gldm_GrayLevelNonUniformity	0.999961
logarithm_firstorder_10Percentile	0.999991
wavelet-HHL_gldm_DependenceEntropy	0.956091
wavelet-HLH_glrlm_GrayLevelNonUniformityNormalized	0.970991
original_firstorder_Variance	0.980234
wavelet-HHL_glcm_ClusterProminence	0.996097
wavelet-HLH_glcm_SumEntropy	0.992855
wavelet-HHH_glcm_DifferenceVariance	0.995804
gradient_glrlm_RunPercentage	0.97813
wavelet-HLL_glrlm_RunLengthNonUniformityNormalized	0.973165
logarithm_glszm_LargeAreaEmphasis	0.996235
square_gldm_SmallDependenceHighGrayLevelEmphasis	0.93777
wavelet-LHH_glcm_DifferenceAverage	0.99529
wavelet-HHL_gldm_LowGrayLevelEmphasis	0.994515
wavelet-HHH_ngtdm_Coarseness	0.988443
wavelet-HHL_firstorder_Range	0.995903
wavelet-HHL_gldm_GrayLevelVariance	0.993936
logarithm_glszm_LargeAreaLowGrayLevelEmphasis	0.996235
wavelet-LLL_firstorder_Range	0.93739
squareroot_firstorder_TotalEnergy	0.99997
wavelet-LHL_glszm_GrayLevelNonUniformityNormalized	0.84077
wavelet-LLL_gldm_DependenceEntropy	0.971663
wavelet-LLL_firstorder_Minimum	0.955205
wavelet-LHH_glcm_SumEntropy	0.977008
wavelet-LHL_glszm_ZoneVariance	0.941469
wavelet-LLH_firstorder_90Percentile	0.998774
wavelet-LHL_glcm_InverseVariance	0.998167
original_gldm_LargeDependenceLowGrayLevelEmphasis	0.980795
wavelet-HHL_firstorder_TotalEnergy	0.999914
wavelet-HHL_glcm_JointEntropy	0.998613
wavelet-LHL_glcm_Imc1	0.997171
wavelet-HLL_firstorder_RootMeanSquared	0.996263
wavelet-HLL_firstorder_Skewness	0.980457
wavelet-LLH_glcm_MCC	0.997967
exponential_gldm_LargeDependenceLowGrayLevelEmphasis	0.980795
original_firstorder_Median	0.999998
wavelet-HHH_ngtdm_Complexity	0.975492
wavelet-HHH_glrlm_GrayLevelNonUniformity	0.999868
wavelet-HHH_gldm_LargeDependenceLowGrayLevelEmphasis	0.97919
wavelet-HHH_glcm_Id	0.982453
wavelet-HLL_glrlm_RunEntropy	0.982521
wavelet-HLL_glcm_InverseVariance	0.997811
wavelet-LLH_glszm_SmallAreaHighGrayLevelEmphasis	0.821939
wavelet-HHL_glrlm_RunEntropy	0.975281
wavelet-LHH_glrlm_LongRunEmphasis	0.990602
squareroot_firstorder_Mean	0.999994
wavelet-LHH_firstorder_90Percentile	0.998728
wavelet-LLL_gldm_LargeDependenceHighGrayLevelEmphasis	0.980795
wavelet-LLL_glrlm_LongRunEmphasis	0.973341
wavelet-LHH_firstorder_Uniformity	0.94402
wavelet-HHH_firstorder_TotalEnergy	0.99995
wavelet-HHH_glcm_JointEntropy	0.988042
squareroot_firstorder_Energy	0.999962
wavelet-HHL_gldm_DependenceVariance	0.96897
square_glrlm_RunPercentage	0.97813
wavelet-LLH_glszm_GrayLevelNonUniformityNormalized	0.907598
gradient_gldm_GrayLevelNonUniformity	0.999962
wavelet-LHH_gldm_HighGrayLevelEmphasis	0.989082
square_glszm_LargeAreaHighGrayLevelEmphasis	0.996235
exponential_glszm_LargeAreaLowGrayLevelEmphasis	0.996235
wavelet-HHL_glcm_SumSquares	0.998985
wavelet-LHL_glrlm_GrayLevelVariance	0.994359
wavelet-HLL_glcm_JointEntropy	0.990417
square_firstorder_TotalEnergy	0.999986
squareroot_glrlm_LongRunHighGrayLevelEmphasis	0.973341
wavelet-HLH_glszm_HighGrayLevelZoneEmphasis	0.775667
wavelet-HLH_glcm_Correlation	0.995316
wavelet-LHL_glrlm_LongRunEmphasis	0.986618
wavelet-HHH_glszm_LargeAreaHighGrayLevelEmphasis	0.753981
gradient_gldm_SmallDependenceEmphasis	0.93777
wavelet-LHH_glrlm_GrayLevelVariance	0.98972
wavelet-LHL_glszm_SizeZoneNonUniformity	0.82556
wavelet-LHH_gldm_LargeDependenceEmphasis	0.979544
wavelet-LHH_firstorder_Energy	0.999764
wavelet-LLH_glszm_LargeAreaLowGrayLevelEmphasis	0.971105
wavelet-HHH_glcm_SumAverage	0.981999
wavelet-LHL_glcm_DifferenceEntropy	0.997415
wavelet-LLH_glcm_InverseVariance	0.993899
wavelet-HHH_firstorder_Uniformity	0.988859
wavelet-HHL_glcm_Idmn	0.997024
wavelet-HHH_glcm_ClusterShade	0.981244
original_glrlm_RunEntropy	0.970894
wavelet-LHL_glcm_Correlation	0.998264
wavelet-LHH_gldm_DependenceEntropy	0.95757
wavelet-HLH_firstorder_RootMeanSquared	0.998945
wavelet-HHL_firstorder_Energy	0.999894
wavelet-HHH_glcm_DifferenceEntropy	0.995794
exponential_glszm_LargeAreaHighGrayLevelEmphasis	0.996235
wavelet-HHL_firstorder_90Percentile	0.993989
wavelet-LHH_glcm_Idm	0.99529
wavelet-LLH_glcm_Autocorrelation	0.991848
squareroot_firstorder_90Percentile	0.999988
wavelet-LLL_glrlm_RunPercentage	0.97813
wavelet-LLH_glcm_Imc1	0.997483
wavelet-HHL_ngtdm_Busyness	0.999965
wavelet-HLH_glszm_ZonePercentage	0.94267
squareroot_glszm_LargeAreaLowGrayLevelEmphasis	0.996235
gradient_glszm_LargeAreaHighGrayLevelEmphasis	0.996235
wavelet-LLL_firstorder_RootMeanSquared	0.999996
wavelet-LHH_glcm_Imc1	0.989091
wavelet-LHH_gldm_DependenceNonUniformityNormalized	0.974639
wavelet-LHH_gldm_SmallDependenceLowGrayLevelEmphasis	0.953541
gradient_firstorder_10Percentile	0.999704
original_firstorder_Skewness	0.799855
wavelet-HHH_glrlm_RunEntropy	0.976555
wavelet-LHL_glcm_Idm	0.998167
wavelet-LLH_gldm_DependenceNonUniformityNormalized	0.978883
gradient_gldm_DependenceNonUniformityNormalized	0.97448
original_firstorder_InterquartileRange	0.997463
wavelet-HLL_firstorder_TotalEnergy	0.999452
wavelet-LLH_glcm_DifferenceVariance	0.99763
wavelet-HLH_gldm_HighGrayLevelEmphasis	0.991818
wavelet-HLH_glszm_LargeAreaEmphasis	0.936484
wavelet-LHL_firstorder_MeanAbsoluteDeviation	0.995039
wavelet-HLL_glrlm_RunPercentage	0.980578
wavelet-LHH_firstorder_Range	0.986712
gradient_glrlm_LongRunLowGrayLevelEmphasis	0.973341
wavelet-LHL_firstorder_Minimum	0.993241
wavelet-HHH_glcm_DifferenceAverage	0.982453
wavelet-HHH_ngtdm_Contrast	0.976876
wavelet-LHH_glszm_ZoneVariance	0.965075
wavelet-LHH_gldm_DependenceNonUniformity	0.999783
wavelet-HLL_firstorder_Maximum	0.969484
wavelet-LHL_glszm_ZonePercentage	0.951665
wavelet-LHH_firstorder_Mean	0.990256
wavelet-HLL_glrlm_GrayLevelNonUniformityNormalized	0.950223
wavelet-LLH_gldm_HighGrayLevelEmphasis	0.991798
wavelet-HLL_firstorder_Median	0.990724
wavelet-HLL_firstorder_10Percentile	0.972567
wavelet-LLL_firstorder_RobustMeanAbsoluteDeviation	0.997985
wavelet-HHL_glszm_SmallAreaLowGrayLevelEmphasis	0.842816
original_glrlm_GrayLevelNonUniformity	0.950889
exponential_glrlm_GrayLevelNonUniformity	0.950889
wavelet-LHL_glrlm_RunLengthNonUniformityNormalized	0.973782
logarithm_firstorder_RobustMeanAbsoluteDeviation	0.998348
wavelet-LHH_glszm_LargeAreaEmphasis	0.953765
wavelet-HHH_glcm_Correlation	0.983928
wavelet-LHH_firstorder_Entropy	0.943705
wavelet-LLH_firstorder_Median	0.991153
wavelet-LLH_glcm_Correlation	0.993947
wavelet-LHH_glszm_SmallAreaHighGrayLevelEmphasis	0.820644
gradient_gldm_DependenceVariance	0.902691
wavelet-HLH_glrlm_ShortRunEmphasis	0.963946
wavelet-LHH_glrlm_GrayLevelNonUniformityNormalized	0.98972
wavelet-LHH_glcm_InverseVariance	0.99529
wavelet-HLL_glszm_GrayLevelVariance	0.781107
wavelet-HLL_glszm_ZoneVariance	0.952422
wavelet-HLH_firstorder_10Percentile	0.999553
wavelet-LHL_ngtdm_Coarseness	0.982208
wavelet-LLL_glszm_LargeAreaHighGrayLevelEmphasis	0.996235
wavelet-LHL_glcm_ClusterTendency	0.994935
gradient_firstorder_Skewness	0.9805
gradient_glrlm_RunVariance	0.996836
wavelet-HLH_firstorder_Uniformity	0.985459
wavelet-HHL_glcm_ClusterTendency	0.996254
wavelet-LLH_gldm_DependenceEntropy	0.954072
wavelet-HHL_glcm_JointEnergy	0.998612
wavelet-LHH_glszm_LargeAreaLowGrayLevelEmphasis	0.953599
wavelet-HHH_glrlm_HighGrayLevelRunEmphasis	0.977439
wavelet-LHH_glrlm_LowGrayLevelRunEmphasis	0.981562
squareroot_firstorder_MeanAbsoluteDeviation	0.995195
wavelet-HLH_firstorder_Maximum	0.980624
wavelet-HHL_firstorder_Skewness	0.985981
wavelet-LHH_glcm_JointAverage	0.98285
wavelet-LHL_glcm_MCC	0.998145
wavelet-HHH_gldm_LargeDependenceHighGrayLevelEmphasis	0.973201
wavelet-LLH_ngtdm_Coarseness	0.996181
wavelet-LHL_glrlm_GrayLevelNonUniformityNormalized	0.994359
wavelet-LLH_glszm_HighGrayLevelZoneEmphasis	0.909501
wavelet-HLL_glcm_DifferenceEntropy	0.995947
wavelet-HHH_glcm_Imc2	0.991148
gradient_gldm_DependenceNonUniformity	0.998206
wavelet-LLH_gldm_SmallDependenceLowGrayLevelEmphasis	0.941638
logarithm_firstorder_Mean	0.999995
wavelet-HHL_glrlm_GrayLevelNonUniformityNormalized	0.933485
wavelet-HLL_glrlm_HighGrayLevelRunEmphasis	0.983447
wavelet-LHL_glszm_ZoneEntropy	0.822259
wavelet-HHL_gldm_DependenceNonUniformityNormalized	0.974428
original_shape_VoxelVolume	0.99997
wavelet-LLH_glcm_JointEnergy	0.996895
original_gldm_DependenceVariance	0.902691
wavelet-HLH_glcm_SumSquares	0.94259
wavelet-LLH_firstorder_Maximum	0.953575
wavelet-HHH_firstorder_Skewness	0.991618
wavelet-LLH_glszm_ZoneEntropy	0.790887
squareroot_glszm_ZonePercentage	0.989658
wavelet-HHL_gldm_SmallDependenceHighGrayLevelEmphasis	0.94355
square_firstorder_Kurtosis	0.972707
squareroot_gldm_DependenceVariance	0.902691
logarithm_glrlm_LongRunLowGrayLevelEmphasis	0.973341
wavelet-LLL_gldm_DependenceNonUniformity	0.998206
logarithm_gldm_DependenceVariance	0.902691
wavelet-LLL_gldm_DependenceVariance	0.902691
wavelet-LHL_glcm_JointEntropy	0.99619
gradient_glszm_LargeAreaEmphasis	0.996235
wavelet-HHH_firstorder_RootMeanSquared	0.999585
wavelet-HLH_glcm_InverseVariance	0.995029
wavelet-HHL_glszm_LargeAreaLowGrayLevelEmphasis	0.892014
wavelet-HLL_glcm_Idn	0.997811
original_firstorder_Maximum	0.986037
wavelet-LHL_ngtdm_Complexity	0.997883
square_glszm_LargeAreaEmphasis	0.996235
wavelet-LLH_firstorder_Mean	0.99667
wavelet-HLH_glcm_Idn	0.995029
wavelet-LHH_gldm_LowGrayLevelEmphasis	0.989082
squareroot_glrlm_RunEntropy	0.970894
wavelet-LLH_gldm_LargeDependenceHighGrayLevelEmphasis	0.990687
wavelet-HLL_ngtdm_Busyness	0.999895
squareroot_gldm_LargeDependenceLowGrayLevelEmphasis	0.980795
original_firstorder_Mean	0.999996
wavelet-HHH_glszm_LargeAreaEmphasis	0.754452
wavelet-LHL_firstorder_Entropy	0.994139
wavelet-LHL_firstorder_Uniformity	0.994353
wavelet-LHL_firstorder_Range	0.987598
wavelet-HHL_glszm_LargeAreaEmphasis	0.891974
wavelet-LHL_ngtdm_Strength	0.982581
wavelet-LHL_glcm_Idn	0.998167
wavelet-LLH_glszm_ZonePercentage	0.979913
square_glrlm_LongRunEmphasis	0.973341
wavelet-LHL_glrlm_LowGrayLevelRunEmphasis	0.99505
wavelet-HLL_firstorder_Variance	0.994977
wavelet-HLH_firstorder_90Percentile	0.998914
wavelet-HLL_ngtdm_Coarseness	0.988979
wavelet-HHL_glcm_Correlation	0.996458
wavelet-HLH_gldm_SmallDependenceHighGrayLevelEmphasis	0.924458
wavelet-HHH_firstorder_MeanAbsoluteDeviation	0.999758
wavelet-HHL_glcm_Id	0.997024
wavelet-LHH_glrlm_HighGrayLevelRunEmphasis	0.981562
wavelet-LLL_glrlm_GrayLevelNonUniformity	0.950889
wavelet-LHL_firstorder_InterquartileRange	0.990628
wavelet-HLH_firstorder_MeanAbsoluteDeviation	0.999369
wavelet-HLH_gldm_LargeDependenceEmphasis	0.97636
wavelet-LLH_gldm_LargeDependenceLowGrayLevelEmphasis	0.980462
wavelet-HHH_gldm_DependenceVariance	0.927135
wavelet-LLL_gldm_SmallDependenceHighGrayLevelEmphasis	0.93777
logarithm_glszm_ZonePercentage	0.989658
wavelet-HLH_gldm_LargeDependenceLowGrayLevelEmphasis	0.973733
wavelet-LHH_glcm_Idmn	0.99529
wavelet-LLH_glszm_GrayLevelNonUniformity	0.789514
wavelet-HLL_firstorder_Range	0.983896
wavelet-HLH_glcm_ClusterShade	0.986035
wavelet-LLL_glszm_LargeAreaEmphasis	0.996235
square_gldm_SmallDependenceEmphasis	0.93777
wavelet-LHH_glrlm_ShortRunLowGrayLevelEmphasis	0.958386
wavelet-HHL_firstorder_Minimum	0.994142
original_firstorder_Minimum	0.948454
squareroot_firstorder_Minimum	0.918702
wavelet-LHL_gldm_DependenceNonUniformityNormalized	0.968442
wavelet-LLH_glrlm_RunLengthNonUniformity	0.999108
wavelet-LLL_firstorder_10Percentile	0.999992
wavelet-HHH_gldm_SmallDependenceLowGrayLevelEmphasis	0.93593
wavelet-LHL_glcm_Id	0.998167
wavelet-LHL_glcm_ClusterShade	0.997501
squareroot_firstorder_Maximum	0.98308
square_firstorder_InterquartileRange	0.996925
wavelet-HHL_glrlm_RunVariance	0.98717
gradient_glszm_ZonePercentage	0.989658
original_firstorder_MeanAbsoluteDeviation	0.994783
gradient_glrlm_GrayLevelNonUniformity	0.950889
wavelet-HLL_gldm_LargeDependenceHighGrayLevelEmphasis	0.987067
wavelet-HHL_firstorder_Variance	0.994568
squareroot_firstorder_InterquartileRange	0.997795
exponential_gldm_LargeDependenceHighGrayLevelEmphasis	0.980795
wavelet-HHH_glcm_Idn	0.982453
wavelet-HHH_glcm_Imc1	0.994017
wavelet-HHL_glszm_HighGrayLevelZoneEmphasis	0.854143
wavelet-HLL_glrlm_LowGrayLevelRunEmphasis	0.983447
square_firstorder_RobustMeanAbsoluteDeviation	0.99779
wavelet-HLH_glcm_MaximumProbability	0.984922
wavelet-HLH_gldm_SmallDependenceEmphasis	0.94714
wavelet-LLH_firstorder_Kurtosis	0.98777
gradient_glrlm_RunEntropy	0.970894
wavelet-LLH_glrlm_ShortRunEmphasis	0.961852
gradient_firstorder_Range	0.960465
wavelet-HHH_firstorder_Mean	0.987297
wavelet-LHL_firstorder_Kurtosis	0.993238
wavelet-HHL_glszm_SmallAreaEmphasis	0.774198
wavelet-LLH_ngtdm_Complexity	0.991809
wavelet-HHH_glszm_LargeAreaLowGrayLevelEmphasis	0.754921
square_gldm_GrayLevelNonUniformity	0.999962
wavelet-HHL_glrlm_LongRunEmphasis	0.97005
gradient_firstorder_Energy	0.992007
logarithm_firstorder_Minimum	0.938935
wavelet-LHH_glszm_SmallAreaEmphasis	0.833097
wavelet-HLH_ngtdm_Coarseness	0.990354
wavelet-LHH_firstorder_Variance	0.998732
wavelet-HLH_glrlm_GrayLevelNonUniformity	0.999862
wavelet-HLL_firstorder_Mean	0.992058
wavelet-HLH_glcm_Contrast	0.995029
wavelet-HLL_glszm_HighGrayLevelZoneEmphasis	0.866439
logarithm_glrlm_LongRunHighGrayLevelEmphasis	0.973341
gradient_firstorder_Mean	0.996065
wavelet-HLL_glcm_Correlation	0.998139
logarithm_firstorder_MeanAbsoluteDeviation	0.995082
square_glrlm_LongRunLowGrayLevelEmphasis	0.973341
wavelet-HHH_glrlm_ShortRunHighGrayLevelEmphasis	0.957179
wavelet-HLH_firstorder_Entropy	0.985346
wavelet-HHH_glrlm_GrayLevelVariance	0.996683
wavelet-HLL_glcm_ClusterTendency	0.992203
wavelet-HHL_glszm_ZoneVariance	0.921068
wavelet-HLH_firstorder_RobustMeanAbsoluteDeviation	0.999633
wavelet-HHH_glrlm_RunPercentage	0.974868
wavelet-HHH_glrlm_RunVariance	0.988861
original_glszm_LargeAreaHighGrayLevelEmphasis	0.996235
wavelet-LLH_gldm_LowGrayLevelEmphasis	0.991798
wavelet-HHL_glszm_SizeZoneNonUniformityNormalized	0.800394
wavelet-LHH_glcm_ClusterProminence	0.997394
wavelet-HLH_firstorder_Median	0.994555
wavelet-LHL_gldm_DependenceVariance	0.961267
exponential_gldm_SmallDependenceHighGrayLevelEmphasis	0.93777
gradient_gldm_SmallDependenceHighGrayLevelEmphasis	0.93777
wavelet-HLH_glcm_MCC	0.993762
wavelet-HLH_gldm_DependenceNonUniformityNormalized	0.976551
exponential_glrlm_LongRunLowGrayLevelEmphasis	0.973341
wavelet-LHL_glrlm_HighGrayLevelRunEmphasis	0.99505
wavelet-LLH_glszm_SmallAreaEmphasis	0.827947
square_glszm_LargeAreaLowGrayLevelEmphasis	0.996235
original_gldm_SmallDependenceLowGrayLevelEmphasis	0.93777
wavelet-LLL_gldm_DependenceNonUniformityNormalized	0.97448
wavelet-HLH_glcm_ClusterTendency	0.994775
wavelet-HLH_glszm_ZoneVariance	0.956962
exponential_gldm_DependenceNonUniformity	0.998206
original_glszm_LargeAreaEmphasis	0.996235
wavelet-LLH_gldm_GrayLevelVariance	0.991623
wavelet-HLL_gldm_DependenceNonUniformityNormalized	0.970947
wavelet-LHH_ngtdm_Complexity	0.993846
wavelet-HLH_glrlm_RunLengthNonUniformity	0.999418
original_gldm_DependenceNonUniformity	0.998206
wavelet-HHL_glcm_JointAverage	0.997808
wavelet-LLH_glrlm_RunPercentage	0.97325
wavelet-LHH_firstorder_TotalEnergy	0.999822
wavelet-HLH_glrlm_LowGrayLevelRunEmphasis	0.98032
original_shape_Elongation	0.989835
wavelet-HHL_firstorder_Maximum	0.984858
wavelet-LLL_glrlm_LongRunLowGrayLevelEmphasis	0.973341
wavelet-LHH_firstorder_RobustMeanAbsoluteDeviation	0.999531
wavelet-LLH_glszm_LargeAreaHighGrayLevelEmphasis	0.975174
wavelet-HLH_firstorder_Kurtosis	0.998172
wavelet-LLH_glrlm_RunLengthNonUniformityNormalized	0.961149
wavelet-HLH_firstorder_InterquartileRange	0.99973
squareroot_glrlm_LongRunLowGrayLevelEmphasis	0.973341
wavelet-HLH_glszm_LargeAreaLowGrayLevelEmphasis	0.936706
wavelet-HHH_glcm_SumSquares	0.944215
wavelet-HLL_glcm_SumAverage	0.991984
exponential_gldm_LargeDependenceEmphasis	0.980795
exponential_glrlm_RunEntropy	0.970894
wavelet-HHL_gldm_SmallDependenceLowGrayLevelEmphasis	0.939349
original_glrlm_RunLengthNonUniformityNormalized	0.913927
wavelet-LLL_firstorder_Skewness	0.843703
logarithm_gldm_SmallDependenceEmphasis	0.93777
wavelet-LHL_glcm_DifferenceAverage	0.998167
wavelet-HHH_glrlm_GrayLevelNonUniformityNormalized	0.996683
original_shape_MeshVolume	0.99997
wavelet-LLL_glszm_ZonePercentage	0.989658
wavelet-HHL_glcm_Idn	0.997024
wavelet-HLL_firstorder_Entropy	0.981566
wavelet-HLH_glszm_LowGrayLevelZoneEmphasis	0.775667
wavelet-HLH_glcm_SumAverage	0.984715
exponential_gldm_DependenceNonUniformityNormalized	0.97448
wavelet-LHL_firstorder_10Percentile	0.985184
wavelet-LLH_ngtdm_Strength	0.99646
square_glrlm_LongRunHighGrayLevelEmphasis	0.973341
wavelet-LHH_glcm_DifferenceEntropy	0.989422
wavelet-LHL_gldm_GrayLevelVariance	0.994353
wavelet-HHH_glrlm_LowGrayLevelRunEmphasis	0.977439
logarithm_gldm_DependenceNonUniformityNormalized	0.97448
wavelet-LHL_glcm_JointEnergy	0.995724
wavelet-HLL_glcm_Idm	0.997811
wavelet-HHH_glrlm_LongRunEmphasis	0.979874
logarithm_firstorder_Median	0.999997
wavelet-LHH_glrlm_GrayLevelNonUniformity	0.999859
wavelet-HHL_gldm_GrayLevelNonUniformity	0.999962
gradient_firstorder_Maximum	0.960432
square_gldm_DependenceVariance	0.902691
wavelet-LHL_glrlm_LongRunHighGrayLevelEmphasis	0.987109
wavelet-LLL_gldm_LargeDependenceLowGrayLevelEmphasis	0.980795
wavelet-HLL_glrlm_RunLengthNonUniformity	0.998985
wavelet-LHH_gldm_GrayLevelVariance	0.94402
wavelet-HHL_glszm_LowGrayLevelZoneEmphasis	0.854143
wavelet-LHL_firstorder_Maximum	0.956609
exponential_glrlm_LongRunHighGrayLevelEmphasis	0.973341
wavelet-HLL_glszm_SmallAreaHighGrayLevelEmphasis	0.833567
wavelet-HHH_firstorder_RobustMeanAbsoluteDeviation	0.999885
wavelet-HHH_glcm_MCC	0.991222
wavelet-LHL_firstorder_Mean	0.993123
wavelet-HLH_ngtdm_Contrast	0.993491
diagnostics_Image-original_Mean	1
wavelet-HHH_firstorder_Minimum	0.988405
wavelet-HHL_glrlm_ShortRunLowGrayLevelEmphasis	0.933145
wavelet-LLL_gldm_LargeDependenceEmphasis	0.980795
wavelet-LLH_firstorder_Skewness	0.981962
wavelet-HLH_glcm_Autocorrelation	0.984298
wavelet-HHH_ngtdm_Strength	0.988524
wavelet-LLH_gldm_GrayLevelNonUniformity	0.999961
wavelet-HHH_glcm_ClusterProminence	0.983301
wavelet-HHL_glrlm_GrayLevelVariance	0.933485
wavelet-HHL_firstorder_RobustMeanAbsoluteDeviation	0.998638
wavelet-HLH_glcm_JointAverage	0.984715
wavelet-LLH_glcm_ClusterShade	0.991591
squareroot_gldm_LargeDependenceEmphasis	0.980795
logarithm_glrlm_RunLengthNonUniformityNormalized	0.913927
wavelet-HHH_gldm_GrayLevelNonUniformity	0.999962
wavelet-LLH_firstorder_Energy	0.993641
wavelet-HLL_glszm_ZoneEntropy	0.750817
wavelet-HLL_gldm_SmallDependenceLowGrayLevelEmphasis	0.940428
original_shape_SurfaceArea	0.968445
wavelet-HLH_firstorder_Mean	0.993846
wavelet-LHH_gldm_GrayLevelNonUniformity	0.999962
wavelet-LLH_gldm_DependenceVariance	0.98366
wavelet-HLL_glcm_Contrast	0.997811
wavelet-HHH_glrlm_ShortRunLowGrayLevelEmphasis	0.947671
wavelet-HLL_glrlm_LongRunHighGrayLevelEmphasis	0.983937
wavelet-LLH_glrlm_LongRunLowGrayLevelEmphasis	0.99614
wavelet-HLL_firstorder_InterquartileRange	0.997803
wavelet-HHH_glcm_Contrast	0.982453
original_gldm_GrayLevelNonUniformity	0.999962
wavelet-HLL_gldm_LowGrayLevelEmphasis	0.991321
wavelet-HLH_glrlm_HighGrayLevelRunEmphasis	0.98032
wavelet-HLL_ngtdm_Complexity	0.997377
wavelet-LHH_firstorder_Median	0.968963
logarithm_gldm_DependenceEntropy	0.971663
wavelet-HLL_gldm_DependenceNonUniformity	0.999843
wavelet-LHL_firstorder_RootMeanSquared	0.995173
square_gldm_LargeDependenceLowGrayLevelEmphasis	0.980795
gradient_firstorder_Median	0.999681
exponential_glszm_LargeAreaEmphasis	0.996235
wavelet-LHL_glrlm_RunVariance	0.994324
wavelet-LHL_gldm_LowGrayLevelEmphasis	0.997014
wavelet-HLH_glrlm_GrayLevelVariance	0.970991
wavelet-LLH_gldm_DependenceNonUniformity	0.999893
wavelet-HLL_gldm_HighGrayLevelEmphasis	0.991321
wavelet-HHH_glcm_MaximumProbability	0.986103
square_firstorder_Variance	0.985108
wavelet-HHL_glrlm_HighGrayLevelRunEmphasis	0.975988
wavelet-LHL_firstorder_Variance	0.994486
gradient_gldm_LargeDependenceLowGrayLevelEmphasis	0.980795
wavelet-LLH_glcm_JointEntropy	0.996959
logarithm_firstorder_Skewness	0.790027
wavelet-HHL_glcm_Contrast	0.997024
exponential_glrlm_RunLengthNonUniformityNormalized	0.913927
wavelet-HLL_glrlm_RunVariance	0.992508
wavelet-HHL_glszm_GrayLevelNonUniformityNormalized	0.820849
square_glrlm_RunEntropy	0.970894
wavelet-LHL_glcm_SumSquares	0.994188
wavelet-LLH_glrlm_LowGrayLevelRunEmphasis	0.98271
wavelet-LLL_gldm_SmallDependenceLowGrayLevelEmphasis	0.93777
wavelet-HLL_firstorder_MeanAbsoluteDeviation	0.993669
wavelet-HHH_glrlm_ShortRunEmphasis	0.954213
wavelet-LLL_firstorder_Variance	0.981569
wavelet-LHH_gldm_LargeDependenceHighGrayLevelEmphasis	0.981522
wavelet-HLL_glszm_SizeZoneNonUniformity	0.801864
wavelet-LHH_gldm_LargeDependenceLowGrayLevelEmphasis	0.979846
wavelet-HLL_glszm_GrayLevelNonUniformityNormalized	0.781107
wavelet-LHL_glszm_SmallAreaLowGrayLevelEmphasis	0.897327
wavelet-LLL_firstorder_InterquartileRange	0.997628
wavelet-LLH_glrlm_RunVariance	0.998304
wavelet-HHL_glszm_ZonePercentage	0.967519
wavelet-HHL_ngtdm_Coarseness	0.990984
logarithm_gldm_GrayLevelNonUniformity	0.999962
original_firstorder_RootMeanSquared	0.999996
wavelet-LLH_glcm_DifferenceEntropy	0.997579
square_gldm_SmallDependenceLowGrayLevelEmphasis	0.93777
original_shape_MajorAxisLength	0.999587
wavelet-LLH_firstorder_MeanAbsoluteDeviation	0.998011
logarithm_firstorder_Variance	0.979492
squareroot_firstorder_RobustMeanAbsoluteDeviation	0.998445
wavelet-LLH_glcm_Idm	0.993899
logarithm_gldm_LargeDependenceHighGrayLevelEmphasis	0.980795
wavelet-HLH_gldm_DependenceNonUniformity	0.999786
wavelet-HLH_glszm_LargeAreaHighGrayLevelEmphasis	0.936261
wavelet-HHL_glrlm_RunLengthNonUniformityNormalized	0.96305
original_shape_LeastAxisLength	0.999437
wavelet-LHL_glcm_MaximumProbability	0.99731
wavelet-HHL_glcm_Imc1	0.997119
original_firstorder_TotalEnergy	0.999974
wavelet-HHH_gldm_DependenceNonUniformity	0.999596
original_shape_MinorAxisLength	0.999255
wavelet-HHH_glrlm_RunLengthNonUniformity	0.999442
wavelet-LHL_glrlm_ShortRunHighGrayLevelEmphasis	0.961008
wavelet-LHH_firstorder_MeanAbsoluteDeviation	0.999315
wavelet-LHH_firstorder_Minimum	0.983755
wavelet-HLH_glcm_DifferenceVariance	0.998241
wavelet-LHH_gldm_SmallDependenceHighGrayLevelEmphasis	0.945816
gradient_glrlm_LongRunHighGrayLevelEmphasis	0.973341
wavelet-LLH_glcm_Idn	0.993899
wavelet-HHH_firstorder_Kurtosis	0.999898
wavelet-HHL_glrlm_ShortRunHighGrayLevelEmphasis	0.956388
wavelet-HHL_glrlm_LongRunLowGrayLevelEmphasis	0.966701
wavelet-LHL_glcm_DifferenceVariance	0.997471
wavelet-LLH_ngtdm_Contrast	0.990352
wavelet-LHH_glcm_DifferenceVariance	0.989664
gradient_gldm_SmallDependenceLowGrayLevelEmphasis	0.93777
original_shape_Maximum2DDiameterColumn	0.998778
wavelet-LHH_glszm_LargeAreaHighGrayLevelEmphasis	0.95393
wavelet-HLH_glcm_Imc1	0.998163
wavelet-LHH_glcm_ClusterShade	0.985452
square_gldm_LargeDependenceEmphasis	0.980795
wavelet-LLH_firstorder_Variance	0.997312
wavelet-LHH_glrlm_RunVariance	0.993997
wavelet-HHL_glcm_SumEntropy	0.997754
wavelet-HLL_glcm_DifferenceVariance	0.996048
wavelet-HLL_gldm_SmallDependenceEmphasis	0.948298
original_firstorder_90Percentile	0.999992
exponential_firstorder_Energy	0.999962
original_gldm_SmallDependenceEmphasis	0.93777
wavelet-HHH_glrlm_RunLengthNonUniformityNormalized	0.964763
wavelet-LHL_glszm_GrayLevelVariance	0.84077
wavelet-HHL_firstorder_MeanAbsoluteDeviation	0.997902
wavelet-HHH_firstorder_InterquartileRange	0.999852
wavelet-LHH_glrlm_RunLengthNonUniformityNormalized	0.964343
wavelet-LLL_glszm_LargeAreaLowGrayLevelEmphasis	0.996235
wavelet-LHH_glrlm_ShortRunEmphasis	0.965293
wavelet-HLL_gldm_GrayLevelNonUniformity	0.999961
wavelet-LLH_glrlm_GrayLevelVariance	0.948872
wavelet-LHL_glrlm_RunEntropy	0.984735
wavelet-LLL_gldm_SmallDependenceEmphasis	0.93777
wavelet-HHH_gldm_HighGrayLevelEmphasis	0.991401
wavelet-HLL_glrlm_ShortRunLowGrayLevelEmphasis	0.96384
wavelet-HHL_glrlm_ShortRunEmphasis	0.942186
gradient_gldm_LargeDependenceHighGrayLevelEmphasis	0.980795
wavelet-HLL_glrlm_GrayLevelVariance	0.950223
wavelet-LHL_glszm_SmallAreaEmphasis	0.892758
wavelet-HHL_glrlm_GrayLevelNonUniformity	0.999826
wavelet-HLL_firstorder_RobustMeanAbsoluteDeviation	0.994496
logarithm_glrlm_GrayLevelNonUniformity	0.950889
wavelet-HLL_glrlm_LongRunEmphasis	0.983638
wavelet-HHH_glcm_Autocorrelation	0.982931
wavelet-HLL_glszm_SmallAreaLowGrayLevelEmphasis	0.828883
wavelet-LLH_firstorder_RobustMeanAbsoluteDeviation	0.99887
original_glrlm_LongRunEmphasis	0.973341
wavelet-HLL_glszm_LargeAreaLowGrayLevelEmphasis	0.944163
wavelet-HLL_firstorder_Energy	0.999251
wavelet-HLH_gldm_GrayLevelVariance	0.985459
logarithm_glrlm_RunPercentage	0.97813
wavelet-HLH_gldm_LargeDependenceHighGrayLevelEmphasis	0.980109
wavelet-HLH_glcm_ClusterProminence	0.99467
original_gldm_LargeDependenceEmphasis	0.980795
wavelet-HHH_firstorder_Range	0.996612
squareroot_gldm_GrayLevelNonUniformity	0.999962
wavelet-LHL_glrlm_ShortRunEmphasis	0.961092
original_shape_Flatness	0.996415
wavelet-HLH_firstorder_Range	0.984189
wavelet-HHL_gldm_LargeDependenceLowGrayLevelEmphasis	0.970399
wavelet-LLH_glcm_SumEntropy	0.997443
square_glrlm_GrayLevelNonUniformity	0.950889
wavelet-LLH_gldm_SmallDependenceHighGrayLevelEmphasis	0.971315
wavelet-LLH_glrlm_HighGrayLevelRunEmphasis	0.98271
gradient_gldm_LargeDependenceEmphasis	0.980795
wavelet-HLH_ngtdm_Busyness	0.99997
original_glrlm_LongRunHighGrayLevelEmphasis	0.973341
wavelet-LHH_glcm_JointEntropy	0.942802
wavelet-HLL_gldm_GrayLevelVariance	0.981841
wavelet-HLH_glrlm_LongRunEmphasis	0.990365
wavelet-HLH_glrlm_RunVariance	0.993186
original_firstorder_10Percentile	0.999992
wavelet-LHH_glcm_Imc2	0.995499
original_firstorder_Range	0.924828
wavelet-HHL_ngtdm_Strength	0.990961
exponential_glszm_ZonePercentage	0.989658
wavelet-LLH_glszm_SmallAreaLowGrayLevelEmphasis	0.844921
wavelet-LLH_glszm_GrayLevelVariance	0.907598
wavelet-HLL_glcm_Imc2	0.997947
squareroot_gldm_DependenceEntropy	0.971663
wavelet-HHL_firstorder_Entropy	0.993915
wavelet-LHH_glszm_ZonePercentage	0.954014
original_gldm_DependenceEntropy	0.971663
logarithm_firstorder_Range	0.91282
wavelet-LHL_ngtdm_Busyness	0.999843
exponential_gldm_SmallDependenceLowGrayLevelEmphasis	0.93777
wavelet-LHL_glszm_LargeAreaEmphasis	0.935418
wavelet-LHH_glcm_Contrast	0.99529
wavelet-LHL_glcm_Autocorrelation	0.996944
wavelet-LHL_gldm_SmallDependenceEmphasis	0.938398
wavelet-LLL_firstorder_Mean	0.999996
wavelet-LHL_glrlm_RunPercentage	0.981328
wavelet-HLH_glrlm_RunEntropy	0.978295
wavelet-HLH_glrlm_RunPercentage	0.974796
wavelet-HLH_glcm_Id	0.995029
wavelet-LHL_gldm_HighGrayLevelEmphasis	0.997014
wavelet-LHL_glszm_LargeAreaHighGrayLevelEmphasis	0.940254
gradient_firstorder_Variance	0.98727
wavelet-LLH_firstorder_Entropy	0.991772
wavelet-HLH_firstorder_Energy	0.999869
wavelet-LHH_glcm_SumSquares	0.904901
wavelet-HHL_ngtdm_Complexity	0.995489
wavelet-LLH_firstorder_Uniformity	0.991623
wavelet-HLL_glcm_ClusterProminence	0.997717
wavelet-HHL_glrlm_LongRunHighGrayLevelEmphasis	0.975384
wavelet-LHH_glcm_SumAverage	0.98285
wavelet-LLH_glszm_LowGrayLevelZoneEmphasis	0.909501
wavelet-HLH_glcm_DifferenceEntropy	0.998242
wavelet-LHL_glcm_SumAverage	0.997069
wavelet-HLL_glszm_SmallAreaEmphasis	0.843915
wavelet-HLL_glrlm_GrayLevelNonUniformity	0.999753
wavelet-LHL_gldm_LargeDependenceEmphasis	0.985558
logarithm_glrlm_LongRunEmphasis	0.973341
wavelet-HHH_gldm_LargeDependenceEmphasis	0.976394
logarithm_glrlm_RunVariance	0.996836
wavelet-LLL_glrlm_RunEntropy	0.970894
wavelet-LHL_glcm_Imc2	0.998252
wavelet-LHH_firstorder_10Percentile	0.998888
wavelet-LLH_glrlm_GrayLevelNonUniformityNormalized	0.948872
wavelet-HLL_glcm_SumSquares	0.986266
wavelet-HLH_ngtdm_Strength	0.989933
wavelet-HLL_glszm_LowGrayLevelZoneEmphasis	0.866439
wavelet-HLH_glcm_JointEnergy	0.982505
gradient_firstorder_90Percentile	0.995839
wavelet-LLH_glcm_ClusterProminence	0.995104
wavelet-HHH_glcm_ClusterTendency	0.984771
wavelet-HLH_glszm_SmallAreaLowGrayLevelEmphasis	0.77603
original_shape_SurfaceVolumeRatio	0.981433
wavelet-HHL_glcm_Autocorrelation	0.997254
wavelet-HLL_glcm_Imc1	0.996947
wavelet-LLH_firstorder_Range	0.973288
wavelet-HLH_firstorder_TotalEnergy	0.999897
wavelet-LHH_ngtdm_Contrast	0.993432
wavelet-LLH_firstorder_TotalEnergy	0.996815
square_glrlm_RunLengthNonUniformityNormalized	0.913927
wavelet-LLH_glrlm_LongRunHighGrayLevelEmphasis	0.996682
wavelet-HLL_ngtdm_Strength	0.988729
wavelet-HLH_glcm_Imc2	0.993298
wavelet-HHL_gldm_HighGrayLevelEmphasis	0.994515
exponential_gldm_GrayLevelNonUniformity	0.999962
wavelet-LHL_firstorder_Energy	0.999018
original_glrlm_LongRunLowGrayLevelEmphasis	0.973341
wavelet-LHH_glcm_Autocorrelation	0.984076
wavelet-HHH_ngtdm_Busyness	0.999964
wavelet-HHL_gldm_LargeDependenceHighGrayLevelEmphasis	0.984057
wavelet-LHH_glszm_SmallAreaLowGrayLevelEmphasis	0.757993
wavelet-HHH_gldm_SmallDependenceHighGrayLevelEmphasis	0.935665
gradient_glrlm_RunLengthNonUniformityNormalized	0.913927
wavelet-HLH_glcm_Idm	0.995029
wavelet-HHL_glcm_InverseVariance	0.997024
wavelet-HLL_firstorder_Kurtosis	0.9789
wavelet-HHH_glszm_ZoneVariance	0.948139
exponential_glrlm_RunVariance	0.996836
logarithm_glszm_LargeAreaHighGrayLevelEmphasis	0.996235
original_glrlm_RunPercentage	0.97813
square_firstorder_MeanAbsoluteDeviation	0.994681
gradient_firstorder_Kurtosis	0.992403
squareroot_gldm_DependenceNonUniformity	0.998206
squareroot_gldm_SmallDependenceEmphasis	0.93777
wavelet-HHH_firstorder_Maximum	0.995737
wavelet-HHH_glcm_Idmn	0.982453
wavelet-HHL_firstorder_Mean	0.975503
wavelet-HHL_glrlm_RunLengthNonUniformity	0.999313
wavelet-HHH_glcm_JointAverage	0.981999
wavelet-HHH_gldm_LowGrayLevelEmphasis	0.991401
wavelet-LHH_glrlm_RunEntropy	0.980512
wavelet-LHL_gldm_SmallDependenceLowGrayLevelEmphasis	0.92944
logarithm_firstorder_RootMeanSquared	0.999995
wavelet-HLL_firstorder_Minimum	0.983264
wavelet-HHL_glcm_SumAverage	0.997808
wavelet-HHL_gldm_DependenceNonUniformity	0.999757
wavelet-LHL_gldm_SmallDependenceHighGrayLevelEmphasis	0.945519
logarithm_gldm_LargeDependenceLowGrayLevelEmphasis	0.980795
wavelet-LLH_gldm_SmallDependenceEmphasis	0.960689
squareroot_firstorder_10Percentile	0.999989
wavelet-LHL_glcm_Idmn	0.998167
gradient_glrlm_LongRunEmphasis	0.973341
wavelet-HLH_gldm_DependenceVariance	0.965692
original_glszm_ZonePercentage	0.989658
wavelet-HHL_glcm_DifferenceVariance	0.997416
wavelet-HHL_glcm_Imc2	0.996702
wavelet-HHL_glcm_MCC	0.996726
wavelet-LHH_glrlm_LongRunLowGrayLevelEmphasis	0.990264
wavelet-HLH_glcm_Idmn	0.995029
wavelet-LLH_glszm_LargeAreaEmphasis	0.973172
wavelet-HHL_glcm_Idm	0.997024
wavelet-LHH_ngtdm_Coarseness	0.988523
wavelet-HLL_glcm_MaximumProbability	0.992974
squareroot_firstorder_Range	0.89714
wavelet-HHL_gldm_LargeDependenceEmphasis	0.973267
logarithm_glrlm_RunEntropy	0.970894
wavelet-LHL_glszm_SizeZoneNonUniformityNormalized	0.780538
wavelet-LHL_gldm_LargeDependenceHighGrayLevelEmphasis	0.988706
wavelet-HHL_firstorder_InterquartileRange	0.998995
wavelet-HHH_gldm_DependenceNonUniformityNormalized	0.967695
wavelet-LHL_glszm_HighGrayLevelZoneEmphasis	0.863338
original_glszm_LargeAreaLowGrayLevelEmphasis	0.996235
wavelet-LHL_glrlm_LongRunLowGrayLevelEmphasis	0.988493
squareroot_gldm_DependenceNonUniformityNormalized	0.97448
wavelet-LLH_glrlm_GrayLevelNonUniformity	0.999827
wavelet-HLH_firstorder_Minimum	0.97536
squareroot_gldm_SmallDependenceLowGrayLevelEmphasis	0.93777
wavelet-LLH_glrlm_LongRunEmphasis	0.996618
wavelet-HHH_glcm_SumEntropy	0.983352
wavelet-LLH_glrlm_ShortRunLowGrayLevelEmphasis	0.95673
wavelet-LLH_glcm_SumAverage	0.991847
wavelet-LLL_glrlm_LongRunHighGrayLevelEmphasis	0.973341
wavelet-HLL_firstorder_90Percentile	0.999346
wavelet-HLL_glcm_ClusterShade	0.993715
wavelet-LLH_glcm_Contrast	0.993899
gradient_firstorder_RobustMeanAbsoluteDeviation	0.993161
wavelet-HLL_glcm_DifferenceAverage	0.997811
wavelet-HLL_glcm_JointAverage	0.991984
wavelet-LHL_glszm_SmallAreaHighGrayLevelEmphasis	0.857922
wavelet-LLL_firstorder_TotalEnergy	0.999974
gradient_firstorder_InterquartileRange	0.991502
original_gldm_DependenceNonUniformityNormalized	0.97448
square_firstorder_RootMeanSquared	0.999998
wavelet-HLL_gldm_SmallDependenceHighGrayLevelEmphasis	0.950528
wavelet-LLL_firstorder_90Percentile	0.999993
logarithm_firstorder_Energy	0.999962
wavelet-LLL_glrlm_RunLengthNonUniformityNormalized	0.913927
wavelet-LLH_firstorder_RootMeanSquared	0.996827
wavelet-LHL_firstorder_TotalEnergy	0.999304
wavelet-LHH_glrlm_LongRunHighGrayLevelEmphasis	0.990797
wavelet-HLH_glrlm_RunLengthNonUniformityNormalized	0.958046
square_firstorder_10Percentile	0.999996
wavelet-HLL_glcm_MCC	0.997904
wavelet-LLH_glszm_ZoneVariance	0.976569
wavelet-LLH_glcm_SumSquares	0.996801
exponential_gldm_DependenceEntropy	0.971663
wavelet-LLH_glszm_SizeZoneNonUniformity	0.827975
squareroot_glszm_LargeAreaEmphasis	0.996235
logarithm_gldm_DependenceNonUniformity	0.998206
wavelet-HLH_glrlm_ShortRunHighGrayLevelEmphasis	0.957149
wavelet-HHH_firstorder_Variance	0.999594
wavelet-HLH_glcm_DifferenceAverage	0.995029
wavelet-HLL_glcm_JointEnergy	0.989559
squareroot_glszm_LargeAreaHighGrayLevelEmphasis	0.996235
logarithm_firstorder_InterquartileRange	0.997665
wavelet-HLL_glrlm_ShortRunEmphasis	0.960417
wavelet-HLL_glcm_Idmn	0.997811
wavelet-HLH_glrlm_ShortRunLowGrayLevelEmphasis	0.965353
wavelet-HHH_glcm_InverseVariance	0.982453
wavelet-LHH_glcm_Id	0.99529
exponential_gldm_SmallDependenceEmphasis	0.93777
exponential_firstorder_TotalEnergy	0.99997
wavelet-HLH_gldm_DependenceEntropy	0.964926
original_firstorder_RobustMeanAbsoluteDeviation	0.998199
diagnostics_Mask-original_VoxelNum	0.999962
wavelet-LLH_ngtdm_Busyness	0.999886
wavelet-LHH_gldm_DependenceVariance	0.959568
wavelet-HLL_glcm_Autocorrelation	0.991464
wavelet-LHL_glszm_LowGrayLevelZoneEmphasis	0.863338
square_firstorder_Minimum	0.976443
wavelet-LHH_gldm_SmallDependenceEmphasis	0.951938
square_firstorder_Energy	0.999978
wavelet-HLH_firstorder_Skewness	0.993826
square_firstorder_Skewness	0.855629
wavelet-LHH_glcm_Correlation	0.998286
wavelet-LLH_gldm_LargeDependenceEmphasis	0.978253
wavelet-HLL_glszm_LargeAreaEmphasis	0.946875
square_gldm_LargeDependenceHighGrayLevelEmphasis	0.980795
wavelet-LHL_glrlm_GrayLevelNonUniformity	0.99974
squareroot_glrlm_RunVariance	0.996836
wavelet-HHH_firstorder_10Percentile	0.999727
logarithm_gldm_SmallDependenceLowGrayLevelEmphasis	0.93777
square_firstorder_Median	0.999999
squareroot_gldm_LargeDependenceHighGrayLevelEmphasis	0.980795
wavelet-LHL_glcm_JointAverage	0.997069
squareroot_glrlm_LongRunEmphasis	0.973341
wavelet-LHL_glrlm_ShortRunLowGrayLevelEmphasis	0.964639
wavelet-LLL_glrlm_RunVariance	0.996836
wavelet-LHH_glcm_ClusterTendency	0.99616
wavelet-LLL_firstorder_Kurtosis	0.768775
original_shape_Maximum2DDiameterRow	0.998605
logarithm_gldm_LargeDependenceEmphasis	0.980795
squareroot_firstorder_Skewness	0.77319
wavelet-LHH_firstorder_Maximum	0.978654
wavelet-HHL_glcm_MaximumProbability	0.998052
wavelet-LHL_firstorder_90Percentile	0.999618
wavelet-HHH_gldm_GrayLevelVariance	0.988859
logarithm_firstorder_Maximum	0.984248
square_gldm_DependenceNonUniformityNormalized	0.97448
wavelet-HHH_firstorder_Median	0.996138
original_glrlm_RunVariance	0.996836
wavelet-LLH_glrlm_RunEntropy	0.985657
wavelet-HHH_firstorder_Energy	0.999952
wavelet-HHL_firstorder_Kurtosis	0.995098
wavelet-LHL_ngtdm_Contrast	0.997516
wavelet-LHH_glrlm_RunPercentage	0.977453
wavelet-HHH_glcm_JointEnergy	0.986434
wavelet-LLH_glcm_Idmn	0.993899
wavelet-LHH_ngtdm_Strength	0.988985
wavelet-HLH_firstorder_Variance	0.998788
original_shape_Maximum3DDiameter	0.998072
wavelet-LHH_firstorder_RootMeanSquared	0.998258
wavelet-LLH_glrlm_ShortRunHighGrayLevelEmphasis	0.965682
wavelet-LHL_glrlm_RunLengthNonUniformity	0.998873
wavelet-HLL_glrlm_ShortRunHighGrayLevelEmphasis	0.956927
wavelet-HHL_ngtdm_Contrast	0.995994
wavelet-HHL_firstorder_Uniformity	0.993936
wavelet-LLL_firstorder_Median	0.999998
wavelet-HHH_glszm_ZonePercentage	0.954626
wavelet-LLH_firstorder_10Percentile	0.998889
wavelet-HHH_glrlm_LongRunHighGrayLevelEmphasis	0.978043
wavelet-LHH_glrlm_RunLengthNonUniformity	0.999372
wavelet-HLH_glrlm_LongRunHighGrayLevelEmphasis	0.991038
wavelet-HLL_glrlm_LongRunLowGrayLevelEmphasis	0.986973
wavelet-HHL_firstorder_10Percentile	0.999449
wavelet-HHH_firstorder_Entropy	0.9888
wavelet-LHH_glcm_MaximumProbability	0.980834
square_glrlm_RunVariance	0.996836
wavelet-LLL_firstorder_MeanAbsoluteDeviation	0.994422
wavelet-LHL_firstorder_Median	0.994941
wavelet-LHH_glcm_MCC	0.995309
wavelet-HHL_glrlm_RunPercentage	0.97163
wavelet-LLH_firstorder_InterquartileRange	0.998669
wavelet-HLL_gldm_DependenceEntropy	0.943009
wavelet-LHL_gldm_DependenceEntropy	0.932986
original_firstorder_Energy	0.999963
wavelet-HHL_firstorder_Median	0.99632
wavelet-LHL_gldm_DependenceNonUniformity	0.999851
wavelet-LHL_firstorder_Skewness	0.964656
squareroot_firstorder_Median	0.999997
wavelet-LHH_firstorder_Kurtosis	0.88039
wavelet-LLH_glcm_DifferenceAverage	0.993899
wavelet-HLL_glcm_Id	0.997811
wavelet-HHL_glcm_DifferenceEntropy	0.997401
wavelet-HHL_glcm_DifferenceAverage	0.997024
wavelet-LHH_glcm_JointEnergy	0.943169
squareroot_glrlm_GrayLevelNonUniformity	0.950889
wavelet-HLL_gldm_LargeDependenceEmphasis	0.984131
wavelet-LHH_glrlm_ShortRunHighGrayLevelEmphasis	0.969463
wavelet-LHH_glcm_Idn	0.99529
gradient_firstorder_RootMeanSquared	0.990678
wavelet-LHL_firstorder_RobustMeanAbsoluteDeviation	0.99421
logarithm_firstorder_90Percentile	0.99999
gradient_firstorder_TotalEnergy	0.994591
squareroot_glrlm_RunPercentage	0.97813
wavelet-HHH_gldm_DependenceEntropy	0.943946
wavelet-LLH_glcm_Imc2	0.997795
