# Supplementary material for: Integrating CT radiomics and transcriptomics: a biologically-informed machine learning model for predicting chemotherapy response in advanced laryngeal cancer
Source: Front Oncol. 2026 Apr 15;16:1740896. doi: 10.3389/fonc.2026.1740896 (PMC13124574; doi:10.3389/fonc.2026.1740896)
Supplement: Supplementary Table S4 — Yoden index of RS in training set. [file DataSheet4.xlsx]

## Sheet: Sheet1
Criterion	Sensitivity	1 - Specificity	Youden index
0	1	1	0
1	0	0	0
0.169244	1	0.98	0.02
0.768662	0.024	0	0.024
0.262918	1	0.959	0.041
0.644398	0.048	0	0.048
0.287171	1	0.939	0.061
0.621018	0.071	0	0.071
0.307737	1	0.918	0.082
0.590529	0.095	0	0.095
0.318249	1	0.898	0.102
0.544523	0.19	0.082	0.108
0.566571	0.119	0	0.119
0.328457	1	0.878	0.122
0.557597	0.143	0.02	0.123
0.548055	0.19	0.061	0.129
0.543206	0.214	0.082	0.132
0.560418	0.143	0	0.143
0.332626	1	0.857	0.143
0.556076	0.167	0.02	0.147
0.553161	0.19	0.041	0.149
0.54143	0.238	0.082	0.156
0.337028	1	0.837	0.163
0.555674	0.19	0.02	0.17
0.539678	0.262	0.082	0.18
0.528136	0.286	0.102	0.184
0.340946	1	0.816	0.184
0.448554	0.69	0.49	0.2
0.349099	1	0.796	0.204
0.398181	0.857	0.653	0.204
0.533755	0.286	0.082	0.204
0.526992	0.31	0.102	0.208
0.360673	0.952	0.735	0.217
0.359504	0.976	0.755	0.221
0.45146	0.69	0.469	0.221
0.356181	1	0.776	0.224
0.403262	0.857	0.633	0.224
0.444749	0.714	0.49	0.224
0.508507	0.429	0.204	0.225
0.392119	0.881	0.653	0.228
0.525926	0.333	0.102	0.231
0.386059	0.905	0.673	0.232
0.492021	0.5	0.265	0.235
0.360887	0.952	0.714	0.238
0.491095	0.524	0.286	0.238
0.421129	0.81	0.571	0.239
0.453903	0.69	0.449	0.241
0.360221	0.976	0.735	0.241
0.486508	0.548	0.306	0.242
0.357811	1	0.755	0.245
0.404709	0.857	0.612	0.245
0.513112	0.429	0.184	0.245
0.441465	0.738	0.49	0.248
0.503804	0.452	0.204	0.248
0.389339	0.905	0.653	0.252
0.437025	0.762	0.51	0.252
0.499876	0.476	0.224	0.252
0.4946	0.5	0.245	0.255
0.525288	0.357	0.102	0.255
0.382488	0.929	0.673	0.256
0.364367	0.952	0.694	0.258
0.42321	0.81	0.551	0.259
0.491427	0.524	0.265	0.259
0.462431	0.667	0.408	0.259
0.455755	0.69	0.429	0.261
0.420585	0.833	0.571	0.262
0.489436	0.548	0.286	0.262
0.482582	0.571	0.306	0.265
0.410233	0.857	0.592	0.265
0.515811	0.429	0.163	0.266
0.439387	0.762	0.49	0.272
0.472047	0.619	0.347	0.272
0.501046	0.476	0.204	0.272
0.434744	0.786	0.51	0.276
0.497787	0.5	0.224	0.276
0.37427	0.952	0.673	0.279
0.427624	0.81	0.531	0.279
0.464109	0.667	0.388	0.279
0.52107	0.381	0.102	0.279
0.459311	0.69	0.408	0.282
0.516544	0.405	0.122	0.283
0.417462	0.857	0.571	0.286
0.516045	0.429	0.143	0.286
0.47827	0.595	0.306	0.289
0.47349	0.619	0.327	0.292
0.471698	0.643	0.347	0.296
0.431602	0.81	0.51	0.3
0.465122	0.667	0.367	0.3
0.517038	0.405	0.102	0.303
0.516278	0.429	0.122	0.307
0.475585	0.619	0.306	0.313
0.468537	0.667	0.347	0.32
