# Supplementary material for: Integrating CT radiomics and transcriptomics: a biologically-informed machine learning model for predicting chemotherapy response in advanced laryngeal cancer
Source: Front Oncol. 2026 Apr 15;16:1740896. doi: 10.3389/fonc.2026.1740896 (PMC13124574; doi:10.3389/fonc.2026.1740896)
Supplement: Supplementary Table S5 — Radiomics characteristics of the test set. [file DataSheet5.xlsx]

## Sheet: Sheet1
sample	ACC	Result	diagnostics_Image-original_Mean	diagnostics_Image-original_Minimum	diagnostics_Image-original_Maximum	diagnostics_Mask-original_VoxelNum	diagnostics_Mask-original_VolumeNum	original_shape_Elongation	original_shape_Flatness	original_shape_LeastAxisLength	original_shape_MajorAxisLength	original_shape_Maximum2DDiameterColumn	original_shape_Maximum2DDiameterRow	original_shape_Maximum2DDiameterSlice	original_shape_Maximum3DDiameter	original_shape_MeshVolume	original_shape_MinorAxisLength	original_shape_Sphericity	original_shape_SurfaceArea	original_shape_SurfaceVolumeRatio	original_shape_VoxelVolume	original_firstorder_10Percentile	original_firstorder_90Percentile	original_firstorder_Energy	original_firstorder_Entropy	original_firstorder_InterquartileRange	original_firstorder_Kurtosis	original_firstorder_Maximum	original_firstorder_MeanAbsoluteDeviation	original_firstorder_Mean	original_firstorder_Median	original_firstorder_Minimum	original_firstorder_Range	original_firstorder_RobustMeanAbsoluteDeviation	original_firstorder_RootMeanSquared	original_firstorder_Skewness	original_firstorder_TotalEnergy	original_firstorder_Uniformity	original_firstorder_Variance	original_glcm_Autocorrelation	original_glcm_ClusterProminence	original_glcm_ClusterShade	original_glcm_ClusterTendency	original_glcm_Contrast	original_glcm_Correlation	original_glcm_DifferenceAverage	original_glcm_DifferenceEntropy	original_glcm_DifferenceVariance	original_glcm_Id
E1	4897497	0	0.0975803	0	1	320187	2	0.669407	0.585045	36.6584	62.6591	81.62119134753712	81.62119134753712	53.42850458827257	81.7163161779153	60003.93909748426	41.9444	0.5353573935381923	13845.01702137822	0.23073513555310388	60041.8	0.263003663003663	0.2805860805860806	23759.16834282256	-3.2e-16	0.008791208791208815	3.398281790771772	0.3025641025641026	0.005482385625464584	0.272313466024641	0.27252747252747256	0.25006105006105006	0.05250305250305254	0.0037487959102344725	0.2724041814777513	0.06559590936662402	4455.342475595007	1	4.941430821031048e-05	1	0	0	0	0	1	0	-3.2e-16	0	1
E2	4917212	0	0.105375	0	1	41136	1	0.876799	0.637625	16.6641	26.1347	28.5538896066053	32.462667291046394	32.72052172042026	34.338915324890536	6475.29666454273	22.9149	0.6162301882048191	2726.3457711452197	0.42103797129081005	6486.24	0.2547008547008547	0.2837606837606837	3022.0523628535343	-3.2e-16	0.013675213675213682	4.842650281055753	0.3357753357753358	0.009100283645478414	0.27077059139486204	0.27228327228327226	0.19023199023199022	0.14554334554334558	0.005882062895304619	0.27104410295760456	-0.470606	476.5106844124483	1	0.00014819258376917388	1	0	0	0	0	1	0	-3.2e-16	0	1
E3	5038133	0	0.0962637	0	1	96923	2	0.560643	0.492529	25.448	51.6681	56.57977532079227	54.128806080895835	35.53898006420424	57.03743152509798	20848.284986091265	28.9673	0.5671175063915226	6459.3868355115155	0.3098282108010723	20874.8	0.2625152625152625	0.2769230769230769	7068.842751978721	-3.2e-16	0.0073260073260073555	4.919937307413829	0.30256410256410254	0.00460527112120674	0.2699905670119139	0.27008547008547007	0.25006105006105006	0.05250305250305248	0.0030292571166865945	0.270060294132428	0.13494306615274376	1522.4502559885557	1	3.765619147879546e-05	1	0	0	0	0	1	0	-3.2e-16	0	1
E4	5178033	0	0.111082	0	1	133704	2	0.343497	0.300859	26.0346	86.5343	79.90366938799906	71.76006183379462	38.139920526270686	83.85669237499089	24676.3819389503	29.7243	0.3842394848300955	10667.67531461569	0.43230305565085114	24695.3	0.26373626373626374	0.2798534798534798	9904.695566677252	-3.2e-16	0.007814407814407787	4.271112927781824	0.3025641025641026	0.005151291859560791	0.2720893699398456	0.27252747252747256	0.25006105006105006	0.05250305250305254	0.0033639695620683004	0.2721750840209177	-0.0965583	1829.4086959420997	1	4.6651127531437285e-05	1	0	0	0	0	1	0	-3.2e-16	0	1
E5	5186508	0	0.109283	0	1	37198	1	0.438242	0.412842	17.971	43.5299	43.56884681779553	39.66833087993633	28.381880946770604	48.22116324921874	8860.231649985464	19.0766	0.5988403541123344	3457.8258531588863	0.3902635946504355	8880.15	0.2608058608058608	0.2766788766788767	2692.9445453745825	-3.2e-16	0.007814407814407787	4.969049342655233	0.2915750915750916	0.005021178136362013	0.26898110701003325	0.26959706959706964	0.23052503052503054	0.061050061050061055	0.0033477178103071053	0.26906295657355306	-0.846199	642.8770135526139	1	4.403867175868893e-05	1	0	0	0	0	1	0	-3.2e-16	0	1
E6	5193503	0	0.0934068	0	1	25583	1	0.765503	0.605347	17.199	28.4118	27.752498757524105	29.776963778266705	28.410792962152275	36.2822424819727	5736.325708292978	21.7493	0.611892734691088	2532.588883407284	0.44150018883096764	5745.21	0.26422466422466423	0.2761904761904762	1873.9982851119844	-3.2e-16	0.006105006105006083	4.2934534368958674	0.2891330891330891	0.003779654202328958	0.2706051508850242	0.27130647130647134	0.25006105006105006	0.039072039072039044	0.0025221130944276205	0.2706505158324302	-0.765713	420.84608904176827	1	2.4554034853846713e-05	1	0	0	0	0	1	0	-3.2e-16	0	1
E7	5240297	1	0.110948	0	1	113358	4	0.715625	0.66865	28.2835	42.2994	50.63674205289526	40.30016687091826	46.806917720987656	53.630052736831	16985.955322960475	30.2705	0.46785711002093655	6830.159972509309	0.40210631917044765	17002.3	0.2675702075702077	0.28595848595848594	8691.71989528312	-3.2e-16	0.009523809523809545	3.79810775276502	0.30256410256410254	0.005902451953964252	0.2767954533317366	0.27692307692307694	0.25006105006105006	0.05250305250305248	0.003916163739447915	0.27690243418168936	-0.275802	1303.648546367077	1	5.9235070623217e-05	1	0	0	0	0	1	0	-3.2e-16	0	1
E8	5288735	0	0.113208	0	1	161289	1	0.87	0.404895	21.0093	51.8884	63.80662705151891	53.775202566449885	50.66810110638213	64.06588843118296	30909.000206044377	45.1429	0.5542015652043525	8594.21765083076	0.27804903405287523	30933.7	0.2652014652014652	0.2774114774114775	11877.058770143165	-3.2e-16	0.006349206349206382	46.58260952432202	0.43565323565323566	0.004001181208216495	0.2713051298546899	0.27155067155067153	0.1692307692307692	0.2664224664224665	0.002659109176041574	0.27136390365984003	0.22726437497909074	2277.9102256984393	1	3.18947240367636e-05	1	0	0	0	0	1	0	-3.2e-16	0	1
E9	5288749	1	0.119067	0	1	2624	1	0.574154	0.456542	5.89565	12.9137	9.544224649453758	12.860118821371609	13.326806060179049	14.738325927165176	374.12368239010476	7.41447	0.7425680790500052	338.13592553684737	0.9038078620862809	377.136	0.2713064713064713	0.28424908424908424	202.66038848412475	-3.2e-16	0.006837606837606869	17.908731829047788	0.3047619047619048	0.004430759153173736	0.27783408156883765	0.2783882783882784	0.20366300366300366	0.10109890109890113	0.0028107045955350174	0.2779089414856411	-1.94175	29.12748258516412	1	4.160287646995046e-05	1	0	0	0	0	1	0	-3.2e-16	0	1
E10	5358791	0	0.12955	0	1	788	1	0.491323	0.212868	2.71788	12.768	7.930577716787149	13.855025890361253	11.008482350205458	14.405008590153463	121.14913924848774	6.27318	0.5786139392038705	204.63289788826566	1.6890990654794933	124.25	0.25438339438339436	0.28376068376068375	58.44384572150139	-3.2e-16	0.011965811965811923	3.205403104392158	0.2957264957264957	0.008257990960456893	0.27212956248489234	0.2742368742368742	0.24273504273504276	0.052991452991452914	0.005508946353849639	0.2723367711225545	-0.819791	9.215299267068952	1	0.00011281812723965259	1	0	0	0	0	1	0	-3.2e-16	0	1
E11	5377073	1	0.111681	0	1	100825	1	0.861265	0.590053	22.0734	37.4092	45.810017900348925	43.169232999524986	40.82042931352903	46.2214933932456	16819.254270861547	32.2192	0.619335738162401	5125.809646041414	0.30475843717527973	16827	0.26495726495726496	0.2781440781440781	7436.072808287899	-3.2e-16	0.006349206349206382	5.953406937212708	0.2989010989010989	0.0042915836906496545	0.2715088190317548	0.2717948717948718	0.24273504273504273	0.05616605616605616	0.00271622282961226	0.27157369504463674	-0.774617	1241.0285179988464	1	3.523302817918655e-05	1	0	0	0	0	1	0	-3.2e-16	0	1
E12	5381406	0	0.108497	0	1	166340	2	0.600552	0.493511	28.7617	58.2799	64.41494074899289	45.30182541217773	57.90151890687873	64.73819769803573	31438.779644641254	35.0001	0.4876317065063284	9878.76470321515	0.314222269912407	31428.1	0.263980463980464	0.2788766788766789	12261.358793847585	-3.2e-16	0.007570207570207599	4.368468900302198	0.30256410256410254	0.00479675397117012	0.2714285273862044	0.2713064713064713	0.25006105006105006	0.05250305250305248	0.003240689367827225	0.27150069892532264	0.13180894007147834	2316.6476502611504	1	3.918403789518019e-05	1	0	0	0	0	1	0	-3.2e-16	0	1
E13	5390905	0	0.143776	0	1	1080	1	0.696281	0.377939	3.86243	10.2197	8.046404719860094	10.152546004731482	10.559971613990319	11.659148873268396	178.47887742952744	7.11581	0.7201782853731302	212.8638857662395	1.1926558976161703	181.689	0.2588522588522588	0.27081807081807074	75.95509685267925	-3.2e-16	0.005616605616605597	5.850017239651315	0.2776556776556776	0.003797842227883382	0.26514403292181066	0.2656898656898657	0.2427350427350427	0.03492063492063491	0.002411473735091707	0.26519576426125363	-1.26793	12.777987986474475	1	2.7435188068199266e-05	1	0	0	0	0	1	0	-3.2e-16	0	1
E14	5402983	0	0.13234	0	1	46349	1	0.936484	0.484031	13.8474	28.6085	30.975516547613584	32.63473727960215	32.316989608916415	34.82042594690908	6760.833106489834	26.7914	0.6300880428530288	2744.203812009745	0.4058972864417462	6776.89	0.26568986568986575	0.2803418803418804	3458.078900114945	-3.2e-16	0.007570207570207599	4.834683220476167	0.3025641025641026	0.0048032868719042575	0.2730739343913307	0.27301587301587305	0.2500610500610501	0.05250305250305248	0.0032294121104883156	0.2731475218805105	0.30643974804949636	505.6205578653372	1	4.0195065503172335e-05	1	0	0	0	0	1	0	-3.2e-16	0	1
E15	5409470	1	0.0876313	0	1	67119	1	0.803491	0.547454	23.442	42.82	49.994898557983525	45.85295224312878	48.91197308578974	52.25503100116421	19367.98292916001	34.4055	0.5882254900784686	5929.2060992452925	0.306134413734866	19399.7	0.2656898656898657	0.2818070818070818	5028.342993525264	-3.2e-16	0.008302808302808329	4.817163864114009	0.3013431013431013	0.0052623181565615755	0.27361910972513037	0.2737484737484738	0.24273504273504276	0.058608058608058566	0.003461994375827314	0.2737093973230507	-0.352741	1453.3653460894755	1	4.9416976174733104e-05	1	0	0	0	0	1	0	-3.2e-16	0	1
E16	5417333	1	0.1186	0	1	48470	1	0.780015	0.560897	16.3467	29.1439	35.937120196151625	28.287853171671987	31.21431220266435	36.08045557030651	7139.014478143741	22.7327	0.6660672810756406	2691.895516361418	0.3770682248372963	7147.71	0.26080586080586077	0.28180708180708186	3591.3876543209876	-3.2e-16	0.010744810744810762	3.264031553881571	0.3111111111111111	0.006491261684088927	0.27207985101114873	0.27301587301587305	0.24273504273504276	0.06837606837606836	0.0044945270385686725	0.27220408149603986	-0.522151	529.6099314978924	1	6.761665685380993e-05	1	0	0	0	0	1	0	-3.2e-16	0	1
E17	5420992	0	0.103443	0	1	1262	1	0.626722	0.445163	5.00273	11.238	11.606858403411382	11.02221223019465	10.336089002633507	13.44145577370329	254.72766623620225	7.04309	0.695547068631104	279.38838311755904	1.0968120865932542	258.569	0.26544566544566545	0.2847374847374847	95.9531786135449	-3.2e-16	0.010256410256410164	4.535975926226115	0.29059829059829057	0.00625518832600893	0.2756221591403841	0.27692307692307694	0.24273504273504273	0.04786324786324783	0.004284975504272263	0.2757401487745883	-1.01705	19.65970581634726	1	6.505503702484035e-05	1	0	0	0	0	1	0	-3.2e-16	0	1
E18	5489110	0	0.127925	0	1	1894	1	0.679595	0.348654	4.4754	12.8362	12.994421308551548	12.310862321329969	11.90088105987203	14.389181424280265	279.8015113864385	8.72344	0.6294539838876498	328.66503836503244	1.1746363939796869	284.076	0.26715506715506715	0.2864468864468865	145.36209952576257	-3.2e-16	0.010744810744810762	3.445101042094079	0.29474969474969476	0.006102921655731678	0.27693403627933727	0.2771672771672772	0.23443223443223446	0.0603174603174603	0.0044671342416255375	0.2770356161040666	-0.386558	21.802484666638467	1	5.627214019446155e-05	1	0	0	0	0	1	0	-3.2e-16	0	1
E19	5493113	0	0.09982	0	1	20863	1	0.678707	0.439433	13.3957	30.484	27.691611997249254	32.436497686258456	30.280967120570647	37.02485157217582	4902.071140826186	20.6897	0.6260474381420223	2229.102068439328	0.4547265848254579	4914.14	0.2627594627594627	0.27863247863247864	1532.2797773871764	-3.2e-16	0.008058608058608085	5.1464787864452655	0.30134310134310127	0.005211684105184445	0.27091549106599666	0.27106227106227104	0.24273504273504268	0.058608058608058594	0.0033830128412886515	0.27100709189416466	-0.0321362	360.91844637771123	1	4.964055740204529e-05	1	0	0	0	0	1	0	-3.2e-16	0	1
E20	5500300	0	0.106634	0	1	21269	1	0.393993	0.327989	11.7387	35.7898	37.21365666233641	38.93629548075762	17.03595835147307	40.12334435232021	3484.574170597834	14.1009	0.5595467902112612	1986.4647266323045	0.570073882597682	3493.08	0.2698412698412699	0.28595848595848594	1644.3591585676568	-3.2e-16	0.008302808302808329	5.773927890114705	0.3013431013431014	0.005304673128592744	0.2779583991582675	0.2783882783882784	0.24273504273504273	0.05860805860805865	0.0034828382225116383	0.27805122011672573	-0.879676	270.0586882643221	1	5.160934577309622e-05	1	0	0	0	0	1	0	-3.2e-16	0	1
E21	5532605	0	0.102001	0	1	7744	1	0.551786	0.544653	11.5787	21.2588	17.751263641253868	20.464914676247002	22.8691549702641	23.5834244907682	1763.7367884839716	11.7303	0.6537013292827762	1079.925854689199	0.6122942276536935	1775.25	0.26398046398046393	0.28034188034188035	575.2233973650822	-3.2e-16	0.0073260073260073	31.76664904644586	0.295970695970696	0.005621859110190248	0.2723879971039062	0.27350427350427353	0.14847374847374845	0.14749694749694753	0.0031402864695435307	0.27254335592359297	-3.75218	131.86510780179188	1	8.465989181670172e-05	1	0	0	0	0	1	0	-3.2e-16	0	1
E22	5585943	0	0.0887518	0	1	63185	1	0.91978	0.795132	23.3671	29.3877	35.84867078802239	33.955749672051375	36.0547302973236	36.11583553875697	10612.76397438303	27.0303	0.5792907189459496	4031.5608987623714	0.3798785037049451	10629.7	0.2732600732600733	0.29572649572649573	5142.3151056188435	-3.2e-16	0.011721611721611735	5.885855572917043	0.3467643467643468	0.0070667368939318015	0.28513264197049903	0.28620268620268624	0.18241758241758244	0.16434676434676437	0.004862673319598863	0.28528067129893964	-0.910302	865.0958706525038	1	8.443789969683088e-05	1	0	0	0	0	1	0	-3.2e-16	0	1
E23	5626824	0	0.121046	0	1	1828	1	0.506634	0.410745	5.8324	14.1995	9.673796885128246	12.192829847103736	16.81925289858043	17.27980921838941	326.7107208562341	7.19398	0.596918350047595	384.30684380676354	1.1762908875459708	329.975	0.26031746031746034	0.2818070818070818	135.30968455232195	-3.2e-16	0.009768009768009733	3.8407279136552797	0.2935286935286936	0.006453255473480624	0.2719358079314315	0.27313797313797317	0.242979242979243	0.05054945054945059	0.004266356739874175	0.27206729899382504	-0.823337	24.424950271514575	1	7.153154647492054e-05	1	0	0	0	0	1	0	-3.2e-16	0	1
E24	5847685	0	0.106173	0	1	30106	1	0.743988	0.530127	13.9541	26.3223	28.717271506530498	24.605968134600136	28.39241038174033	30.503722167600888	4859.246989848795	19.5835	0.696419179326804	1992.168418305886	0.40997471881294023	4864.98	0.26275946275946277	0.2796092796092796	2223.6572520465556	-3.2e-16	0.00805860805860803	4.892460332841564	0.29401709401709397	0.005344663462298167	0.27167885518380436	0.2727716727716728	0.24273504273504273	0.05128205128205124	0.0034426946313033894	0.27177367993347396	-1.05415	359.3322295426663	1	5.1532750599801905e-05	1	0	0	0	0	1	0	-3.2e-16	0	1
E25	5850093	1	0.165378	0	1	50510	1	0.906212	0.551203	14.6559	26.589	29.1891341738691	32.438861011367955	28.1277125428042	35.50563800205774	5389.393396785263	24.0952	0.5699828670644231	2608.048000495197	0.4839223653724889	5395.05	0.2603174603174603	0.29694749694749695	3977.610315507311	-3.2e-16	0.019780219780219765	6.966256400146221	0.35531135531135527	0.012136405984934411	0.2801687258824459	0.28253968253968254	0.14749694749694747	0.2078144078144078	0.008310295396017926	0.28062246319262046	-1.33175	424.8546102048198	1	0.0002544518857005094	1	0	0	0	0	1	0	-3.2e-16	0	1
E26	6215126	0	0.150531	0	1	62003	1	0.651274	0.479809	18.5036	38.5645	39.85709641140951	31.97417839107958	39.50266778363109	41.418995168693364	8820.742976605383	25.116	0.5624016404198444	3670.9149624536717	0.4161684534046365	8834.76	0.26886446886446885	0.2862026862026862	4799.207180143151	-3.2e-16	0.009035409035409059	7.568747007931899	0.3499389499389499	0.005571297051111805	0.2781170244292996	0.2788766788766789	0.1675213675213675	0.1824175824175824	0.0037828810706403895	0.2782136267759346	-0.52636	683.8353843112811	1	5.374284641136863e-05	1	0	0	0	0	1	0	-3.2e-16	0	1
E27	6243284	1	0.321153	0	1	38639	1	0.802635	0.613075	26.465	43.1676	47.39464376643859	45.24836257447034	43.40741193702645	47.99786064332089	16861.829280873673	34.6478	0.461229848210226	6894.506390382937	0.4088824691282669	16915.4	0.5084495488105005	0.5171452009844135	10155.781113636227	-3.2e-16	0.004429860541427355	11.513933415666807	0.5473338802296965	0.0028441102142359284	0.5126619572207698	0.5127153404429861	0.46661197703035273	0.0807219031993438	0.0018829568211283186	0.512676873261451	-0.935167	4445.993823513204	1	1.5293995707408025e-05	1	0	0	0	0	1	0	-3.2e-16	0	1
E28	6319422	0	0.110899	0	1	6701	1	0.589881	0.349554	7.16557	20.4992	17.234105850013304	21.225687281396254	17.323547143830883	24.38405040200794	1077.1124793680601	12.0921	0.635633060253876	799.4384250166773	0.7422051460082483	1082.85	0.2691086691086691	0.28766788766788765	520.7860238147416	-3.2e-16	0.009523809523809545	5.704765624955543	0.3025641025641025	0.006169059409859594	0.27865390673926704	0.2798534798534798	0.2427350427350427	0.05982905982905978	0.0040005086919802195	0.27877886870311563	-1.32603	84.15649618653246	1	6.965789433282604e-05	1	0	0	0	0	1	0	-3.2e-16	0	1
E29	6336948	1	0.317756	0	1	15952	1	0.793646	0.599635	17.1781	28.6476	32.24454733503494	36.77241945862835	28.188951467417137	38.76349179955459	6783.356880869379	22.736	0.6690476662769027	2590.1416090442135	0.38183773234001683	6800.28	0.5084495488105005	0.5166529942575883	4190.069076025549	-3.2e-16	0.004265791632485638	10.02288888450208	0.5417555373256768	0.002701243519593644	0.5124974287094262	0.5127153404429861	0.47497949138638235	0.06677604593929448	0.0018105732301185483	0.5125107991147352	-1.23267	1786.212476089537	1	1.370477545120142e-05	1	0	0	0	0	1	0	-3.2e-16	0	1
E30	6349620	0	0.104146	0	1	120714	1	0.656075	0.571411	28.3309	49.5806	58.75755813354895	53.66262808277299	40.28207427395591	59.528418167343986	24524.91049695524	32.5286	0.5406919497314008	7549.864809491833	0.3078447446496959	24554.7	0.2634920634920635	0.28253968253968254	9085.674311714607	-3.2e-16	0.009035409035409003	10.713718612590903	0.34065934065934067	0.006000234823495855	0.2742265146311073	0.2757020757020757	0.14114774114774115	0.19951159951159952	0.0039310141271741645	0.2743467134639131	-1.56716	1848.1339271843808	1	6.593786172551763e-05	1	0	0	0	0	1	0	-3.2e-16	0	1
[truncated: 1,274 more columns]
