# Supplementary material for: Integrating CT radiomics and transcriptomics: a biologically-informed machine learning model for predicting chemotherapy response in advanced laryngeal cancer
Source: Front Oncol. 2026 Apr 15;16:1740896. doi: 10.3389/fonc.2026.1740896 (PMC13124574; doi:10.3389/fonc.2026.1740896)
Supplement: Supplementary Table S6 — Comparison of machine learning efficiency. [file DataSheet6.xlsx]

## Sheet: Training Set
Model	Dataset	AUC	Threshold	Accuracy	Sensitivity	Specificity	Precision	F1-Score	TP	FP	TN	FN
CatBoost	Train	0.925899	0.506565	0.868132	0.904762	0.836735	0.826087	0.863636	38	8	41	4
RandomForest	Train	0.91448	0.629264	0.857143	0.809524	0.897959	0.871795	0.839506	34	5	44	8
XGBoost	Train	0.87415	0.519637	0.835165	0.880952	0.795918	0.787234	0.831461	37	10	39	5
GBM	Train	0.866861	0.483776	0.835165	0.880952	0.795918	0.787234	0.831461	37	10	39	5
LightGBM	Train	0.864189	0.487799	0.802198	0.904762	0.714286	0.730769	0.808511	38	14	35	4

## Sheet: Validation Set
Model	Dataset	AUC	Threshold	Accuracy	Sensitivity	Specificity	Precision	F1-Score	TP	FP	TN	FN
RandomForest	Validation	0.856061	0.629264	0.75	0.666667	0.818182	0.75	0.705882	12	4	18	6
XGBoost	Validation	0.842172	0.519637	0.75	0.833333	0.681818	0.681818	0.75	15	7	15	3
GBM	Validation	0.801768	0.483776	0.7	0.833333	0.590909	0.625	0.714286	15	9	13	3
LightGBM	Validation	0.801768	0.487799	0.725	0.888889	0.590909	0.64	0.744186	16	9	13	2
CatBoost	Validation	0.780303	0.506565	0.725	0.833333	0.636364	0.652174	0.731707	15	8	14	3

## Sheet: Test Set
Model	Dataset	Threshold	AUC	Accuracy	Sensitivity	Specificity	Precision	F1-Score	TP	FP	TN	FN
XGBoost (External)	Test	0.519636	0.73545	0.7	0.777778	0.666667	0.5	0.608696	7	7	14	2
CatBoost (External)	Test	0.506565	0.738095	0.633333	0.666667	0.619048	0.428571	0.521739	6	8	13	3
GBM (External)	Test	0.483776	0.695767	0.633333	0.777778	0.571429	0.4375	0.56	7	9	12	2
LightGBM (External)	Test	0.487799	0.653439	0.633333	0.777778	0.571429	0.4375	0.56	7	9	12	2
RandomForest (External)	Test	0.629264	0.809524	0.7	0.666667	0.714286	0.5	0.571429	6	6	15	3
